# Supplementary material for: New insights into donor directionality of mating-type switching in Schizosaccharomyces pombe
Source: PLoS Genet. 2018 May 31;14(5):e1007424. doi: 10.1371/journal.pgen.1007424 (PMC6007933; doi:10.1371/journal.pgen.1007424)
Supplement: S2 Table — (XLSX) [file pgen.1007424.s008.xlsx]

## Sheet: All (Fluorescent)
Ver5.0 position	Systematic ID	Gene	Gene description	Fluorescent analysis % of Cyan positive Yeast Cells
						L.I. = Low Intensity
V5-P01-02	SPAC1002.20	0	sequence orphan	52.1204	51.1789	L.C.N. = Low Cell Number
V5-P01-03	SPAC11E3.06	map1	MADS-box transcription factor Map1	L.I.	L.I.	NG = Non Growth
V5-P01-04	SPAC11E3.10	0	VanZ-like family protein	L.C.N.	L.C.N.
V5-P01-05	SPAC11E3.12	0	conserved eukaryotic protein	54.4048	49.6496
V5-P01-06	SPAC1296.04	mug65	spore wall assembly protein	49.7194	50
V5-P01-07	SPAC13A11.03	mcp7	meiosis specific coiled-coil protein Mcp7	48.6127	53.4763
V5-P01-08	SPAC13G7.03	0	up-frameshift suppressor3 family	47.9118	49.1429
V5-P01-09	SPAC13G7.07	arb2	argonaute binding protein 2	L.I.	L.I.
V5-P01-10	SPAC13G7.11	0	mitochondrial inner membrane protein	L.I.	L.I.
V5-P01-11	SPAC1420.03	rpn501	19S proteasome regulatory subunit Rpn501	51.1009	53.4181
V5-P01-12	SPAC1486.01	0	manganese superoxide dismutase (AF069292)	L.C.N.	L.C.N.
V5-P01-13	SPAC14C4.16	dad3	DASH complex subunit Dad3	49.8963	58.296
V5-P01-14	SPAC1527.02	sft2	Golgi transport protein Sft2	54.6825	51.1925
V5-P01-15	SPAC15E1.06	vps29	retromer complex subunit Vps29	L.I.	45.8273
V5-P01-16	SPAC15E1.09	grx2	glutaredoxin Grx2	49.2411	43.279
V5-P01-17	SPAC1687.23c	0	sequence orphan	53.4125	L.I.
V5-P01-18	SPAC16A10.05c	dad1	DASH complex subunit Dad1	44.5804	47.8846
V5-P01-19	SPAC16E8.08	0	sequence orphan	L.I.	51.0536
V5-P01-20	SPAC16E8.18	0	sequence orphan	L.I.	L.I.
V5-P01-21	SPAC1751.04	0	sequence orphan	46.8165	46.0576
V5-P01-22	SPAC1782.04	cox24	mitochondrial mRNA processing protein Cox24	L.I.	50.9639
V5-P01-23	SPAC1782.11	met14	adenylyl-sulfate kinase	L.C.N.	L.C.N.
V5-P01-24	SPAC1786.04	0	sequence orphan	51.3147	69.1781
V5-P01-25	SPAC17D4.01	pex7	peroxin-7	47.2527	57.1429
V5-P01-26	SPAC17G8.09	shg1	Csp15 family protein	L.I.	57.265
V5-P01-27	SPAC1805.08	dlc1	dynein light chain Dlc1	53.7767	56.636
V5-P01-28	SPAC1851.02	0	1-acylglycerol-3-phosphate O-acyltransferase	54.2422	L.I.
V5-P01-29	SPAC1952.02	tma23	ribosome biogenesis protein	19.2724	20.1544
V5-P01-30	SPAC19A8.11c	0	recombination protein Irc6	57.9176	57.0888
V5-P01-31	SPAC19D5.11c	ctf8	DNA replication factor C complex subunit Ctf8	59.4595	51.0018
V5-P01-32	SPAC1D4.11c	lkh1	dual specificity protein kinase Lkh1	52.451	52.043
V5-P01-33	SPAC1F8.08	0	sequence orphan	55.7339	49.6651
V5-P01-34	SPAC212.03	0	hypothetical protein	48.9362	56.9745
V5-P01-35	SPAC227.14	0	nicotinamide riboside kinase	NG	NG
V5-P01-36	SPAC22F3.07c	atp20	F0-ATPase subunit G	L.I.	48.3163
V5-P01-37	SPAC22H10.02	0	conserved fungal protein	L.I.	L.I.
V5-P01-38	SPAC23A1.03	apt1	adenine phosphoribosyltransferase (APRT)	L.I.	44.0092
V5-P01-39	SPAC23A1.11	rpl1602	60S ribosomal protein L13/L16	L.I.	L.I.
V5-P01-40	SPAC23C11.08	php3	CCAAT-binding factor complex subunit Php3	L.I.	L.I.
V5-P01-41	SPAC23C11.10	0	conserved eukaryotic protein	41.0774	37.2781
V5-P01-42	SPAC23C4.16c	atg15	triacylglycerol lipase Atg15	52.75	52.7439
V5-P01-43	SPAC23C4.17	0	tRNA (cytosine-5-)-methyltransferase	L.I.	43.9742
V5-P01-44	SPAC25B8.10	0	trans-aconitate 3-methyltransferase	44.3884	50.6944
V5-P01-45	SPAC25G10.06	rps2801	40S ribosomal protein S28	L.I.	34.4
V5-P01-46	SPAC27E2.01	0	alpha-amylase homolog	L.I.	L.I.
V5-P01-47	SPAC27F1.10	0	sequence orphan	L.I.	49.1011
V5-P01-48	SPAC29A4.14c	0	peroxin-3	55.0847	44.9407
V5-P01-49	SPAC29A4.17c	0	FUN14 family protein	55.1724	48.5232
V5-P01-50	SPAC2C4.05	0	cornichon family protein	47.1795	53.7037
V5-P01-51	SPAC2C4.08	0	conserved fungal protein	44.3155	48.5149
V5-P01-52	SPAC2C4.09	Unassigned	DUF1640 family protein	55.3977	L.I.
V5-P01-53	SPAC2F3.12c	0	conserved eukaryotic protein	47.2131	48.5667
V5-P01-54	SPAC2F3.18c	0	sequence orphan	45.3888	47.0274
V5-P01-55	SPAC343.20	0	sequence orphan	L.I.	48.5974
V5-P01-56	SPAC3A12.08	0	conserved fungal protein	L.I.	49.7861
V5-P01-57	SPAC3G6.02	dss1	mRNA export protein Dss1	L.C.N.	L.I.
V5-P01-58	SPAC3G6.13c	rpl4101	60S ribosomal protein L41	47.7925	L.I.
V5-P01-59	SPAC4D7.11	0	conserved fungal protein	L.I.	L.I.
V5-P01-60	SPAC4G9.06c	0	sequence orphan	L.I.	47.3029
V5-P01-61	SPAC57A10.14	sgf11	SAGA complex subunit Sgf11	49.3253	52.5937
V5-P01-62	SPAC589.11	mug82	translation release factor	51.2081	48.3333
V5-P01-63	SPAC5D6.01	rps2202	40S ribosomal protein S15a	44.003	46.9072
V5-P01-64	SPAC5D6.08c	mes1	meiosis II protein Mes1	48.9298	50.9233
V5-P01-65	SPAC630.11	vps55	vacuolar sorting protein Vps55	47.7011	56.7867
V5-P01-66	SPAC630.15	mug177	sequence orphan	56.7594	L.I.
V5-P01-67	SPAC664.10	klp2	kinesin-like protein Klp2	50.3553	L.I.
V5-P01-68	SPAC683.03	0	sequence orphan	L.I.	45.4864
V5-P01-69	SPAC694.03	0	conserved fungal protein	56.135	L.I.
V5-P01-70	SPAC6B12.06c	0	conserved fungal protein	54.7445	L.I.
V5-P01-71	SPAC6B12.15	cpc2	RACK1 homologue Cpc2	L.I.	58.125
V5-P01-72	SPAC6F6.09	0	NuA4 histone acetyltransferase complex subunit	51.8555	44.6023
V5-P01-73	SPAC6G9.09c	rpl24	60S ribosomal protein L24	L.I.	63.0259
V5-P01-74	SPAC750.08c	0	NAD-dependent malic enzyme	47.0652	48.3766
V5-P01-75	SPAC823.02	0	sequence orphan	46.126	L.I.
V5-P01-76	SPAC824.07	0	hydroxyacylglutathione hydrolase	48.31	54.7718
V5-P01-77	SPAC890.07c	rmt1	type I ribosomal protein arginine N-methyltransferase Rmt1	L.I.	L.I.
V5-P01-78	SPAC8C9.14	prr1	transcription factor Prr1	51.2987	52.3342
V5-P01-79	SPAC8C9.19	0	conserved fungal protein	44.7514	46.402
V5-P01-80	SPAC8E11.04c	0	phospholipase	45.8525	48.249
V5-P01-81	SPAC8E11.07c	alp31	tubulin specific chaperone cofactor A	49.0085	51.2821
V5-P01-82	SPACUNK4.19	mug153	sequence orphan	45.0393	49.9545
V5-P01-83	SPAP11E10.01	0	ornithine cyclodeaminase family	50	49.0244
V5-P01-84	SPAP27G11.16	Unassigned	sequence orphan	44.7808	56.1753
V5-P01-85	SPAPB17E12.02	yip12	SMN family protein Yip12	47.0588	48.8959
V5-P01-86	SPAPB17E12.03	0	ubiquitin-protein ligase E3	50	50
V5-P01-87	SPAPB17E12.04c	csn2	COP9/signalosome complex subunit Csn2	51.5593	53.4125
V5-P01-88	SPAPB17E12.05	rpl3703	60S ribosomal protein L37	L.I.	38.4
V5-P01-89	SPAPB17E12.08	0	N-glycosylation protein	54.6667	48.7294
V5-P01-90	SPAPB17E12.12c	0	mitochondrial transporter	47.6596	53.9419
V5-P01-91	SPAPB17E12.14c	0	6-phosphofructo-2-kinase	46.9642	51.417
V5-P01-92	SPAPB18E9.01	trm5	tRNA (guanine) methyltransferase Trm5	L.I.	L.C.N.
V5-P01-93	SPAPB18E9.04c	0	sequence orphan	L.I.	L.I.
V5-P01-94	SPAPB1E7.07	glt1	glutamate synthase	L.I.	48.2914
V5-P01-95	SPAPB21F2.03	0	conserved fungal protein	54.0881	L.I.
V5-P01-96	SPAPB2B4.02	grx5	monothiol glutaredoxin Grx5	55.1253	49.6473
V5-P02-01	SPAPB2B4.06	0	conserved fungal protein	47.1264	46.0457
V5-P02-03	SPAPB8E5.02c	rpn502	19S proteasome regulatory subunit Rpn502	L.I.	L.I.
V5-P02-04	SPAPJ691.03	0	DUF543 family protein	L.I.	50.5403
V5-P02-05	SPBC106.05c	tim11	F0-ATPase subunit E	47.0067	48.918
V5-P02-06	SPBC1105.09	ubc15	ubiquitin conjugating enzyme Ubc15	49.2326	48.4147
V5-P02-07	SPBC11C11.07	rpl1801	60S ribosomal protein L18	L.I.	L.I.
V5-P02-08	SPBC1348.01	0	S. pombe specific DUF999 protein family 5	54.0909	53.8462
V5-P02-09	SPBC1348.14c	ght7	hexose transporter Ght7	53.4907	L.I.
V5-P02-10	SPBC14C8.04	ilv6	acetolactate synthase regulatory unit	L.I.	L.I.
V5-P02-11	SPBC1539.06	0	acyl-coenzyme A binding protein	48.6811	52.6055
V5-P02-12	SPBC1539.08	arf6	ADP-ribosylation factor, Arf family	47.0968	46.7128
V5-P02-13	SPBC1539.10	0	ribosome biogenesis protein Nop16	47.0405	54.023
V5-P02-14	SPBC15D4.02	gsf1(rfl1)	transcription factor	69.697	L.I.
V5-P02-15	SPBC15D4.06	naa30	NatC N-acetyltransferase complex catalytic subunit	50.2146	51.6279
V5-P02-16	SPBC1604.09c	0	exoribonuclease Rex4	49.8886	L.I.
V5-P02-17	SPBC1604.18c	cmp7	vacuolar sorting protein	52.2883	48.9908
V5-P02-18	SPBC16A3.07c	nrm1	negative regulator of MBF	L.I.	39.1437
V5-P02-19	SPBC16C6.05	0	translation initiation factor	46.6192	54.7146
V5-P02-20	SPBC16E9.15	0	heat shock factor binding protein	54.5814	55.814
V5-P02-21	SPBC1703.08c	0	5-formyltetrahydrofolate cyclo-ligase	L.I.	L.I.
V5-P02-22	SPBC1703.11	0	optic atrophy 3 family protein	L.I.	L.I.
V5-P02-23	SPBC1709.18	tif452	translation initiation factor eIF4E 4F complex subunit	52.5836	54.7437
V5-P02-24	SPBC1711.14	rec15	meiotic recombination protein Rec15	L.I.	L.I.
V5-P02-25	SPBC1711.15c	0	sequence orphan	L.I.	L.I.
V5-P02-26	SPBC18E5.14c	0	sequence orphan	L.I.	L.I.
V5-P02-27	SPBC18H10.07	0	WW domain-binding protein 4	L.I.	43.7276
V5-P02-28	SPBC19F8.01c	spn7	septin Spn7	55.6474	48.2517
V5-P02-29	SPBC215.04	git11	heterotrimeric G protein gamma subunit Git11	51.6667	54.0107
V5-P02-30	SPBC21B10.08c	0	sequence orphan	54.2986	54.0856
V5-P02-31	SPBC21C3.11	ubx4	UBX domain protein Ubx4	52.5424	52.3077
V5-P02-32	SPBC21D10.08c	0	sequence orphan	46.9767	45.5901
V5-P02-33	SPBC23E6.05	arx1	ribosomal export complex Arx1	46.6578	L.I.
V5-P02-34	SPBC23G7.15c	rpp202	60S acidic ribosomal protein P2B subunit	L.I.	L.I.
V5-P02-35	SPBC23G7.16	ctr6	copper transporter Ctr6	L.I.	L.I.
V5-P02-36	SPBC24C6.05	sec28	coatomer epsilon subunit	L.I.	L.I.
V5-P02-37	SPBC29A10.12	0	HMG-box variant	49.6945	48.6618
V5-P02-38	SPBC29A3.21	0	sequence orphan	L.I.	L.I.
V5-P02-39	SPBC29B5.03c	rpl26	60S ribosomal protein L26	51.7241	56.1069
V5-P02-40	SPBC2D10.16	mhf1	sequence orphan	NG	NG
V5-P02-41	SPBC2D10.20	ubc1	ubiquitin conjugating enzyme Ubc1	47.9167	44.5312
V5-P02-42	SPBC2G2.05	rpl1603	60S ribosomal protein L13/L16	47.191	48.1094
V5-P02-43	SPBC30D10.09c	0	HVA22/TB2/DP1 family protein	L.I.	72.9443
V5-P02-44	SPBC31F10.05	mug37	sequence orphan	44.5946	45.1724
V5-P02-45	SPBC32F12.08c	duo1	DASH complex subunit Duo1	44.3983	47.4432
V5-P02-46	SPBC32H8.05	0	conserved fungal protein	L.I.	L.I.
V5-P02-47	SPBC337.09	erg28	Erg28 protein	58.8983	44.1071
V5-P02-48	SPBC337.16	cho1	phosphatidyl-N-methylethanolamine N-methyltransferase	L.I.	L.I.
V5-P02-49	SPBC365.06	pmt3	SUMO	L.C.N.	59.204
V5-P02-50	SPBC3B9.05	0	helper of TIM (Predicted)	52.514	50
V5-P02-51	SPBC3D6.09	dpb4	DNA polymerase epsilon subunit Dpb4	50.6143	45.5546
V5-P02-52	SPBC4B4.06	vps25	ESCRT II complex subunit Vps25	45.814	L.I.
V5-P02-53	SPBC4C3.12	sep1	fork head transcription factor Sep1	L.C.N.	L.C.N.
V5-P02-54	SPBC56F2.14	mrpl44	mitochondrial ribosomal protein subunit l44	49.7712	52.5862
V5-P02-55	SPBC577.02	rpl3801	60S ribosomal protein L38	46.0048	42.4165
V5-P02-56	SPBC577.04	0	human THOC5 homolog	L.C.N.	47.1344
V5-P02-57	SPBC83.04	apc15	anaphase-promoting complex subunit Apc15	47.2393	50.4052
V5-P02-58	SPBC83.19c	0	sequence orphan	L.I.	46.4253
V5-P02-59	SPBC839.14c	0	methyltransferase	47.3856	L.I.
V5-P02-60	SPBC887.08	0	sequence orphan	51.559	L.I.
V5-P02-61	SPBC8D2.02c	0	vacuolar sorting protein Vps68	46.3303	49.8047
V5-P02-62	SPBC947.14c	0	sequence orphan	44.6067	44.5274
V5-P02-63	SPBCPT2R1.02	0	sequence orphan	47.3358	53.2258
V5-P02-64	SPBCPT2R1.08c	tlh2	RecQ type DNA helicase Tlh1	L.C.N.	45.7983
V5-P02-65	SPBP22H7.08	rps1002	40S ribosomal protein S10	L.I.	43.1973
V5-P02-66	SPBP4H10.08	qcr10	ubiquinol-cytochrome-c reductase complex subunit Qcr10	45.122	44.6937
V5-P02-67	SPBP4H10.12	0	conserved protein (fungal and bacterial)	57.7982	L.I.
V5-P02-68	SPBP8B7.22	erd2	HDEL receptor	L.C.N.	L.C.N.	Diploids
V5-P02-69	SPBP8B7.26	0	sequence orphan	45.7114	51.1957
V5-P02-70	SPBP8B7.31	0	acid phosphatase	52.6502	51.2821
V5-P02-71	SPBPB2B2.02	mug180	esterase/lipase	54.4444	54.6346
V5-P02-72	SPBPB7E8.02	0	conserved protein (fungal bacterial protazoan)	47.0277	44.9234
V5-P02-73	SPBPB8B6.04c	grt1	transcription factor Grt1	48.4756	49.1904
V5-P02-74	SPBPB8B6.05c	0	L-asparaginase	54.3624	46.1794
V5-P02-75	SPBPJ4664.02	0	glycoprotein	44.6689	52.7132
V5-P02-76	SPCC1183.10	wtf10	wtf element Wtf10	48.8571	L.I.
V5-P02-77	SPCC1223.15c	spc19	DASH complex subunit Spc19	54.4444	54.5833
V5-P02-78	SPCC1259.04	0	sequence orphan	L.I.	55.5556
V5-P02-79	SPCC1682.01	qcr9	ubiquinol-cytochrome-c reductase complex subunit 10	L.C.N.	45.8621
V5-P02-80	SPCC16C4.04	0	sequence orphan	44.5283	52.4691
V5-P02-81	SPCC16C4.11	pef1	Pho85/PhoA-like cyclin-dependent kinase Pef1	L.I.	L.I.
V5-P02-82	SPCC24B10.17	emp24	COPII-coated vesicle component Emp24	L.C.N.	L.C.N.
V5-P02-83	SPCC24B10.18	0	human Leydig cell tumor 10 kDa protein homolog	46.2963	50.6173
V5-P02-84	SPCC31H12.03c	0	transcriptional regulator	L.I.	L.I.
V5-P02-85	SPCC576.01c	0	sulfonate dioxygenase	49.0566	49.3404
V5-P02-86	SPCC74.05	rpl2702	60S ribosomal protein L27	44.4109	L.I.
V5-P02-87	SPCC794.15	0	sequence orphan	L.I.	50.7407
V5-P02-88	SPAC1093.06c	dhc1	dynein heavy chain	50.7075	49.026
V5-P02-89	SPAC1006.06	rgf2	RhoGEF Rgf2	53.5593	50
V5-P02-90	SPAC1039.05c	klf1	conserved fungal protein	47.3684	53.3333
V5-P02-91	SPAC1071.02	0	TFIIH regulator	52.6419	45.0395
V5-P02-92	SPAC1071.08	rpp203	60S acidic ribosomal protein P2C subunit	L.I.	L.I.
V5-P02-93	SPAC10F6.04	0	RCC domain protein Ats1	48.4034	52.3227
V5-P02-94	SPAC10F6.06	vip1	RNA-binding protein Vip1	L.I.	49.8947
V5-P02-95	SPAC10F6.16	mug134	endosulphine family protein	55.9727	49.7537
V5-P02-96	SPAC1142.03c	swi2	Swi5 complex subunit Swi2	13.51	13.7055
V5-P03-01	SPAC1142.08	fhl1	fork head transcription factor Fhl1	45.7707	50.1035
V5-P03-02	SPAC11D3.07c	0	transcription factor	51.9615	L.I.
V5-P03-04	SPAC11D3.17	Unassigned	zinc finger protein	45.3333	50.5874
V5-P03-05	SPAC11D3.18c	0	nicotinic acid plasma membrane transporter	51.4451	L.I.
V5-P03-06	SPAC11E3.01c	swr1	SNF2 family helicase Swr1	L.I.	54.726
V5-P03-07	SPAC11E3.09	pyp3	protein-tyrosine phosphatase Pyp3	55.3191	L.I.
V5-P03-08	SPAC11G7.02	pub1	ubiquitin-protein ligase E3	L.C.N.	L.I.
V5-P03-09	SPAC11H11.04	mam2	pheromone p-factor receptor	51.8746	52.7574
V5-P03-10	SPAC1250.05	rpl3002	60S ribosomal protein L30	L.I.	L.I.
V5-P03-11	SPAC12B10.07	acp1	F-actin capping protein alpha subunit	44.7783	L.I.
V5-P03-12	SPAC12B10.09	0	S-adenosylmethionine transporter	53.7954	54.2587
V5-P03-13	SPAC12G12.01c	0	ubiquitin-protein ligase E3	44.1818	45.625
V5-P03-14	SPAC12G12.07c	0	conserved fungal protein	56.6766	47.0896
V5-P03-15	SPAC12G12.12	0	NST UDP-galactose transporter	46.1451	L.I.
V5-P03-16	SPAC139.04c	fap2	L-saccharopine oxidase	52.1212	L.I.
V5-P03-17	SPAC13C5.03	tht1	nuclear membrane protein involved in karyogamy	47.0352	43.9637
V5-P03-18	SPAC13C5.07	rad32	Rad32 nuclease	L.I.	L.I.
V5-P03-19	SPAC13D6.03c	0	tRNA (uridine) methyltransferase Trm9	L.I.	47.9202
V5-P03-20	SPAC13G6.09	0	zf-MYND type	L.I.	L.I.
V5-P03-21	SPAC144.02	0	transcription factor	45.9052	45.3416
V5-P03-22	SPAC144.05	0	ATP-dependent DNA helicase	44.9449	45.975
V5-P03-23	SPAC1486.04c	alm1	medial ring protein Alm1	48.9474	L.I.
V5-P03-24	SPAC14C4.05c	mug61	Sad1 interacting factor	55.0388	46.9208
V5-P03-25	SPAC1556.03	azr1	serine/threonine protein phosphatase Azr1	44.9219	47.9651
V5-P03-26	SPAC1565.07c	0	TATA binding protein interacting protein	57.2727	50.5219
V5-P03-27	SPAC15A10.06	0	CPA1 sodium ion/proton antiporter	50	47.0348
V5-P03-28	SPAC15A10.10	mde6	Muskelin homolog	L.I.	43.5673
V5-P03-29	SPAC15A10.11	ubr11	N-end-recognizing protein	45.7278	45.7534
V5-P03-30	SPAC15A10.16	bud6	actin interacting protein 3 homolog Bud6	51.0744	43.6331
V5-P03-31	SPAC1610.03c	crp79	poly(A) binding protein Crp79	43.8346	45.5939
V5-P03-32	SPAC1635.01	0	voltage-dependent anion-selective channel	44.1384	47.9015
V5-P03-33	SPAC167.01	ppk4	serine/threonine protein kinase Ppk4	46.8461	53.012
V5-P03-34	SPAC167.07c	0	ubiquitin-protein ligase E3	38.7097	53.4626
V5-P03-35	SPAC1687.05	pli1	SUMO E3 ligase Pli1	46.6027	43.8202
V5-P03-36	SPAC1687.06c	rpl44	60S ribosomal protein L28/L44	44.5312	45.2134
V5-P03-37	SPAC1687.15	gsk3	serine/threonine protein kinase Gsk3	L.I.	43.958
V5-P03-38	SPAC16A10.02	0	transcription coactivator Sub1	L.I.	L.I.
V5-P03-39	SPAC16C9.05	cph1	PHD finger containing protein	L.I.	L.I.
V5-P03-40	SPAC16C9.06c	upf1	ATP-dependent RNA helicase Upf1	50.1796	NG
V5-P03-41	SPAC1705.02	0	human 4F5S homolog	45.9866	47.6944
V5-P03-42	SPAC1782.01	0	proteasome component	43.3333	54.1199
V5-P03-43	SPAC1782.05	0	phosphotyrosyl phosphatase activator homolog	43.3506	48.5452
V5-P03-44	SPAC1782.06c	phb1	prohibitin Phb1	45.1025	43.8733
V5-P03-45	SPAC17A2.05	osm1	fumerate reductase	43.3636	46.0495
V5-P03-46	SPAC17A2.06c	vps8	WD repeat protein Vps8	51.4706	L.I.
V5-P03-47	SPAC17A2.12	0	ATP-dependent DNA helicase	L.I.	48.5867
V5-P03-48	SPAC17A2.14	0	CorA family magnesium ion transporter	43.7776	L.I.
V5-P03-49	SPAC17A5.01	pex6	peroxin-6	46.093	56.5217
V5-P03-50	SPAC17A5.11	rec12	endonuclease Rec12	45.3763	50
V5-P03-51	SPAC17C9.09c	tim13	TIM22 inner membrane protein import complex subunit Tim13	44.9468	52.0107
V5-P03-52	SPAC17D4.03c	cis4	membrane transporter	49.4949	48.1262
V5-P03-53	SPAC17G6.02c	tco1	RTA1-like protein	45	51.3806
V5-P03-54	SPAC17G6.05c	0	Rhophilin-2 homolog	44.029	L.I.
V5-P03-55	SPAC17G6.13	0	sequence orphan	L.I.	45.2816
V5-P03-56	SPAC17G8.07	0	YEATS family protein	55.4217	L.I.
V5-P03-57	SPAC17H9.08	0	mitochondrial coenzyme A transporter	L.I.	L.C.N.
V5-P03-58	SPAC17H9.11	0	cofilin/tropomyosin family protein	55.8615	57.4899
V5-P03-59	SPAC17H9.14c	0	protein disulfide isomerase	43.319	65.9539
V5-P03-60	SPAC1805.02c	0	electron transfer flavoprotein beta subunit	52.544	48.0663
V5-P03-61	SPAC1805.09c	fmt1	methionyl-tRNA formyltransferase Fmt1	L.C.N.	L.I.
V5-P03-62	SPAC1805.12c	uep1	ribosomal-ubiquitin fusion protein Ubi2	50	44.7429
V5-P03-63	SPAC1834.03c	hhf1	histone H4 h4.1	46.7568	46.1538
V5-P03-64	SPAC1834.05	alg9	mannosyltransferase complex subunit Alg9	46.8165	50.2358
V5-P03-65	SPAC1851.03	ckb1	CK2 family regulatory subunit	47.8599	40.3813
V5-P03-66	SPAC18B11.07c	rhp6	Rad6 homolog Rhp6	L.I.	44.2765
V5-P03-67	SPAC18G6.15	mal3	EB1 family Mal3	49.2386	L.I.
V5-P03-68	SPAC1952.07	rad1	checkpoint clamp complex protein Rad1	47.3477	L.I.
V5-P03-69	SPAC1952.16	rga9	RhoGAp, GTPase activator towards Rho/Rac/Cdc42-like small GTPases	53.3569	46.7368
V5-P03-70	SPAC19A8.03	ymr1	phosphatidylinositol-3-phosphatase	L.I.	46.0384
V5-P03-71	SPAC19A8.04	erg5	C-22 sterol desaturase Erg5	45.8154	L.I.
V5-P03-72	SPAC19A8.10	rfp1	ubiquitin-protein ligase E3	46.4396	48.4466
V5-P03-73	SPAC19B12.04	rps3001	40S ribosomal protein S30	L.I.	L.I.
V5-P03-74	SPAC19B12.07c	0	human ZNF277P homolog	52.2924	56.5709
V5-P03-75	SPAC19B12.08	atg4	peptidase family C54	50.1555	L.I.
V5-P03-76	SPAC19B12.10	sst2	human amsh protein homolog	L.I.	46.0177
V5-P03-77	SPAC19B12.11c	0	zinc finger protein	43.002	43.9655
V5-P03-78	SPAC1B2.04	cox6	cytochrome c oxidase subunit VI	45.7243	49.8052
V5-P03-79	SPAC1B3.04c	0	mitochondrial GTPase Guf1	49.9594	L.I.
V5-P03-80	SPAC1B3.05	0	CCR4-Not complex subunit Not3/5	46.5241	L.I.
V5-P03-81	SPAC1D4.13	byr1	MAP kinase kinase Byr1	NG	NG
V5-P03-82	SPAC1F3.05	0	adaptin	58.7149	L.I.
V5-P03-83	SPAC1F3.06c	spo15	sporulation protein Spo15	49.9445	46.2871
V5-P03-84	SPAC1F7.11c	0	transcription factor	51.6264	L.I.
V5-P03-85	SPAC1F8.01	ght3	hexose transporter Ght3	48.1455	57.8431
V5-P03-86	SPAC20G8.08c	fft1	fun thirty related protein Fft1	44.5783	47.2262
V5-P03-87	SPAC20H4.02	0	conserved fungal protein	NG	NG
V5-P03-88	SPAC20H4.05c	0	adducin	44.7642	49.8965
V5-P03-89	SPAC20H4.10	ufd2	ubiquitin-protein ligase E4	9.99398	L.I.
V5-P03-90	SPAC222.14c	0	GTP binding protein Sey1	L.I.	45.7547
V5-P03-91	SPAC222.15	meu13	Tat binding protein 1(TBP-1)-interacting protein (TBPIP) homolog	L.I.	L.I.
V5-P03-92	SPAC227.03c	0	mitochondrial NAD+ transporter	L.I.	46.3871
V5-P03-93	SPAC227.10	0	prefoldin subunit 2	43.4129	45.5727
V5-P03-94	SPAC22A12.14c	0	BSD domain protein, unknown biological role	45.8924	46.7309
V5-P03-95	SPAC22E12.14c	sck2	serine/threonine protein kinase Sck2	43.8477	45.3721
V5-P03-96	SPAC22F3.03c	rdh54	ATP-dependent DNA helicase Rdh54	L.I.	45.9506
V5-P04-01	SPAC22F3.06c	lon1	Lon protease homolog Lon1	51.9658	48.4345
V5-P04-02	SPAC22F3.08c	rok1	ATP-dependent RNA helicase Rok1	47.7273	L.I.
V5-P04-03	SPAC22F3.12c	rgs1	regulator of G-protein signaling Rgs1	49.1525	44.6377
V5-P04-05	SPAC22F8.04	0	triose phosphate transporter	49.4819	50.81
V5-P04-06	SPAC22F8.11	plc1	phosphoinositide phospholipase C Plc1	51.5949	52.3261
V5-P04-07	SPAC22G7.02	kap111	karyopherin Kap111	50.8233	51.3869
V5-P04-08	SPAC22G7.06c	ura1	carbamoyl-phosphate synthase (glutamine hydrolyzing), aspartate carbamoyltransferase Ura1	L.C.N.	L.I.
V5-P04-09	SPAC22G7.08	ppk8	serine/threonine protein kinase Ppk8	48.8722	52.3902
V5-P04-10	SPAC22H10.04	ppa3(ppg1)	protein phosphatase type 2A	47.1066	50.365
V5-P04-11	SPAC22H10.07	scd2	scaffold protein Scd2	44.9664	45.5836
V5-P04-12	SPAC22H10.09	0	sequence orphan	53.9091	L.I.
V5-P04-13	SPAC23A1.04c	mnl1	alpha mannosidase-like protein	L.I.	44.9015
V5-P04-14	SPAC23A1.07	0	ubiquitin-protein ligase E3	45.7944	43.7086
V5-P04-15	SPAC23C11.14	zhf1	zinc ion transporter Zhf1	54.2373	43.7058
V5-P04-16	SPAC23C4.02	crn1	actin binding protein, coronin Crn1	44.6125	L.I.
V5-P04-17	SPAC23D3.01	0	PWWP domain protein	47.1646	L.I.
V5-P04-18	SPAC23D3.03c	0	GTPase activating protein	47.5456	L.I.
V5-P04-19	SPAC23D3.09	arp42	SWI/SNF and RSC complex subunit Arp42	55	50.8772
V5-P04-20	SPAC23E2.01	fep1	iron-sensing transcription factor Fep1	L.C.N.	L.I.
V5-P04-21	SPAC23G3.02c	sib1	ferrichrome synthetase Sib1	L.I.	46.7928
V5-P04-22	SPAC23G3.05c	0	regulator of G-protein signaling (RGS) domain	48.3387	47.5349
V5-P04-23	SPAC23G3.08c	ubp7	ubiquitin C-terminal hydrolase Ubp7	44.0882	45.2796
V5-P04-24	SPAC23H3.03c	0	nitrogen permease regulator family	51.7413	48.3436
V5-P04-25	SPAC24B11.08c	0	COPII-coated vesicle component Erv41/46	44.6945	47.9463
V5-P04-26	SPAC24B11.12c	0	P-type ATPase	L.I.	47.225
V5-P04-27	SPAC24C9.08	0	vacuolar carboxypeptidase	L.I.	L.I.
V5-P04-28	SPAC24C9.14	otu1	ubiquitin-specific protease	53.1532	45.847
V5-P04-29	SPAC25B8.11	0	transcription factor	L.I.	L.I.
V5-P04-30	SPAC25G10.03	zip1	transcription factor Zip1	NG	NG
V5-P04-31	SPAC25H1.02	jmj1	Jmj1 protein	43.7882	L.I.
V5-P04-32	SPAC26A3.10	0	Arf GAP protein	52.1008	45.0534
V5-P04-33	SPAC26A3.16	dph1	UBA domain protein Dph1	50	57.1821
V5-P04-34	SPAC26F1.02	0	pinin homologue	46.915	56.5574
V5-P04-35	SPAC26F1.08c	0	conserved protein	44.1614	L.I.
V5-P04-36	SPAC26F1.10c	pyp1	tyrosine phosphatase Pyp1	L.I.	L.I.
V5-P04-37	SPAC26H5.02c	0	DNA replication ATPase	56.3953	55.9659
V5-P04-38	SPAC27D7.02c	0	conserved eukaryotic protein	48.9855	44.9533
V5-P04-39	SPAC27D7.13c	ssm4	p150-Glued	51.1628	46.3483
V5-P04-40	SPAC27D7.14c	tpr1	RNA polymerase II associated Paf1 complex subunit Tpr1	46.4174	45.4137
V5-P04-41	SPAC27E2.03c	0	GTP binding protein	L.I.	49.4898
V5-P04-42	SPAC27F1.05c	0	4-aminobutyrate transaminase	52.9412	43.9966
V5-P04-43	SPAC27F1.06c	0	FKBP-type peptidyl-prolyl cis-trans isomerase	L.I.	43.7625
V5-P04-44	SPAC29A4.02c	0	translation elongation factor EF-1 gamma subunit	43.4146	L.I.
V5-P04-45	SPAC29A4.13	0	urease accessory protein UreF	44.8529	48.6607
V5-P04-46	SPAC2C4.14c	ppk11	PAK-related kinase Ppk11	L.I.	52.4715
V5-P04-47	SPAC2C4.17c	0	MS ion channel protein 2	43.4783	45.3397
V5-P04-48	SPAC2F3.02	0	ER protein translocation subcomplex subunit	L.I.	50
V5-P04-49	SPAC2F3.15	lsk1	latrunculin sensitive kinase Lsk1	43.2258	44.6768
V5-P04-50	SPAC2F3.16	0	ubiquitin-protein ligase E3	L.I.	L.I.
V5-P04-51	SPAC2F7.08c	snf5	chromatin remodeling complex subunit Snf5	43.5484	46.7797
V5-P04-52	SPAC2F7.09c	0	sequence orphan	53.125	46.4286
V5-P04-53	SPAC2F7.10	0	palmitoyltransferase	L.I.	L.I.
V5-P04-54	SPAC2G11.05c	0	BRO1 domain protein	L.I.	55.3977
V5-P04-55	SPAC2G11.12	rqh1	RecQ type DNA helicase Rqh1	49.6032	51.1475
V5-P04-56	SPAC2H10.01	0	transcription factor	51.4212	44.0497
V5-P04-57	SPAC30.02c	0	RNA polymerase II elongator complex subunit	49.3617	45.977
V5-P04-58	SPAC30.03c	tsn1	translin	55.2083	44.2337
V5-P04-59	SPAC30.04c	abc4	glutathione S-conjugate-exporting ATPase Abc4	52.0737	L.I.
V5-P04-60	SPAC30D11.01c	0	alpha-glucosidase	46.0645	49.0413
V5-P04-61	SPAC30D11.13	hus5	SUMO conjugating enzyme	L.C.N.	33.8558
V5-P04-62	SPAC31A2.16	gef2	RhoGEF Gef2	49.3939	50.3185
V5-P04-63	SPAC31G5.19	0	ATPase with bromodomain protein	49.7925	54.4715
V5-P04-64	SPAC328.01c	0	karyopherin	50.7614	49.1065
V5-P04-65	SPAC328.04	0	AAA family ATPase, unknown biological role	50.9804	47.9018
V5-P04-66	SPAC328.06	ubp2	ubiquitin C-terminal hydrolase Ubp2	46.473	47.3723
V5-P04-67	SPAC328.09	0	2-oxoadipate and 2-oxoglutarate transporter	47.2727	51.1485
V5-P04-68	SPAC328.10c	rps502	40S ribosomal protein S5	45.4545	44.5783
V5-P04-69	SPAC343.04c	gnr1	heterotrimeric G protein beta subunit Gnr1	46.8048	52.8582
V5-P04-70	SPAC343.07	mug28	RNA-binding protein Mug28	L.I.	45.7395
V5-P04-71	SPAC343.11c	msc1	multi-copy suppressor of Chk1	L.I.	L.I.
V5-P04-72	SPAC343.18	rfp2	ubiquitin-protein ligase E3	50.8475	51.8182
V5-P04-73	SPAC3A11.10c	0	dipeptidyl aminopeptidase	44.2667	45.6245
V5-P04-74	SPAC3A12.03c	mug145	ubiquitin-protein ligase E3	50	L.I.
V5-P04-75	SPAC3A12.06c	0	sodium/calcium exchanger	53.5354	47.7027
V5-P04-76	SPAC3A12.09c	0	urease accessory protein UreD	L.I.	55.205
V5-P04-77	SPAC3A12.12	atp11	F1-ATPase chaperone Atp11	L.I.	51.6874
V5-P04-78	SPAC3C7.04	0	transcription factor	L.I.	48.9083
V5-P04-79	SPAC3C7.12	tip1	CLIP170 family protein Tip1	52.381	53.5
V5-P04-80	SPAC3F10.02c	trk1	potassium ion transporter Trk1	54.4944	47.0403
V5-P04-81	SPAC3F10.06c	0	initiator methionine tRNA 2'-O-ribosyl phosphate transferase	53.0756	52.6743
V5-P04-82	SPAC3F10.16c	0	GTP binding protein, HSR1-related	L.I.	L.C.N.
V5-P04-83	SPAC3G6.11	0	ATP dependent DNA helicase Chl1	51.263	L.C.N.
V5-P04-84	SPAC3G9.04	ssu72	phosphoric ester hydrolase	53.719	L.I.
V5-P04-85	SPAC3G9.08	png1	ING family homolog Png1	L.I.	L.I.
V5-P04-86	SPAC3H1.05	Unassigned	CAAX prenyl protease	47.1698	44.5983
V5-P04-87	SPAC3H1.06c	0	membrane transporter	57.5	L.I.
V5-P04-88	SPAC3H1.10	pcs2	phytochelatin synthetase	54.4681	47.0049
V5-P04-89	SPAC3H1.13	ppk13	serine/threonine protein kinase Ppk13	56.1538	51.5504
V5-P04-90	SPAC3H5.07	rpl702	60S ribosomal protein L7	38.2353	40.7895
V5-P04-91	SPAC3H5.08c	0	WD repeat protein Wdr44 family	53.7037	45.4545
V5-P04-92	SPAC3H5.12c	rpl501	60S ribosomal protein L5	27.8481	L.I.
V5-P04-93	SPAC3H8.03	0	mitochondrial ribosomal protein subunit Img2	57.037	63.7168
V5-P04-94	SPAC3H8.07c	0	prefoldin subunit 3	55.2	50
V5-P04-95	SPAC4A8.05c	myp2	myosin II heavy chain	47.9167	49.4505
V5-P04-96	SPAC4C5.01	0	haloacid dehalogenase-like hydrolase	44.9612	50.4348
V5-P05-01	SPAC4D7.03	pop2	F-box/WD repeat protein Pop2	L.C.N.	L.I.
V5-P05-02	SPAC4F10.02	0	aspartyl aminopeptidase	L.I.	58.802
V5-P05-03	SPAC4F8.10c	stg1	SM22/transgelin-like actin modulating protein Stg1	L.I.	54.5285
V5-P05-06	SPAC4G8.04	0	GTPase activating protein	56.4477	59.8032
V5-P05-07	SPAC4G8.05	ppk14	serine/threonine protein kinase Ppk14	51.7321	L.I.
V5-P05-08	SPAC4G8.08	0	iron ion transporter	49.1611	57.9979
V5-P05-09	SPAC4G9.02	0	ribonuclease H2 complex subunit	47.2145	54.8306
V5-P05-10	SPAC4G9.14	0	Mvp17/PMP22 family	44.6541	59.0437
V5-P05-11	SPAC4G9.20c	0	mitochondrial carrier with solute carrier repeats	L.I.	54.6392
V5-P05-12	SPAC4H3.07c	0	protein phosphatase Fmp31	51.4161	50.7791
V5-P05-13	SPAC513.02	0	phosphoglycerate mutase family	49.8778	51.2794
V5-P05-14	SPAC521.02	0	WLM domain protein	51.0176	51.5081
V5-P05-15	SPAC521.04c	0	calcium permease	46.4815	52.505
V5-P05-16	SPAC56E4.03	0	aromatic aminotransferase	L.C.N.	L.I.
V5-P05-17	SPAC56E4.06c	ggt2	gamma-glutamyltranspeptidase Ggt2	50.5245	54.379
V5-P05-18	SPAC56F8.04c	coq2	para-hydroxybenzoate--polyprenyltransferase Coq2	L.C.N.	L.C.N.
V5-P05-19	SPAC56F8.06c	alg10	dolichyl-phosphate-glucose-glycolipid alpha-glucosyltransferase Alg10	48.7772	46.3918
V5-P05-20	SPAC56F8.09	rrp8	rRNA methyltransferase Rrp8	47.8324	52.803
V5-P05-21	SPAC57A10.03	cyp1	cyclophilin family peptidyl-prolyl cis-trans isomerase Cyp1	46.7857	49.0126
V5-P05-22	SPAC57A7.05	0	conserved protein (fungal and plant)	52.1739	47.8734
V5-P05-23	SPAC57A7.12	0	heat shock protein Pdr13	47.8261	45.1613
V5-P05-24	SPAC589.09	0	sec14 cytosolic factor family	50.9189	56.0234
V5-P05-25	SPAC5H10.11	gmh1	alpha-1,2-galactosyltransferase Gmh1	50.5774	55.314
V5-P05-26	SPAC630.09c	mug58	glycerate kinase	64.1026	53.3517
V5-P05-27	SPAC631.01c	acp2	F-actin capping protein beta subunit	L.I.	47.2097
V5-P05-28	SPAC637.06	0	alpha-1,2-galactosyltransferase	L.I.	L.I.
V5-P05-29	SPAC637.07	moe1	translation initiation factor eIF3d Moe1	L.I.	L.I.
V5-P05-30	SPAC644.14c	rhp51	recombinase Rhp51	L.C.N.	L.I.	Diploids
V5-P05-31	SPAC664.01c	swi6	chromodomain protein Swi6	20.0675	12.7393
V5-P05-32	SPAC664.02c	0	actin-like protein Arp8	40.625	45.8333
V5-P05-33	SPAC688.14	0	lysine methyltransferase	47.6241	L.I.
V5-P05-34	SPAC694.02	0	DEAD/DEAH box helicase	46.697	50.2128
V5-P05-35	SPAC694.06c	mrc1	mediator of replication checkpoint 1	79.8551	36.9608
V5-P05-36	SPAC6B12.02c	mus7	DNA repair protein Mus7	L.I.	50.5747
V5-P05-37	SPAC6B12.04c	0	aminotransferase class I and II	L.I.	52.12
V5-P05-38	SPAC6B12.07c	0	ubiquitin-protein ligase E3	L.I.	52.0325
V5-P05-39	SPAC6C3.08	0	gankyrin	L.I.	54.5567
V5-P05-40	SPAC6F12.09	rdp1	RNA-directed RNA polymerase Rdp1	L.I.	54.7368
V5-P05-41	SPAC6F12.12	par2	protein phosphatase regulatory subunit Par2	48.3688	48.505
V5-P05-42	SPAC6G9.04	mug79	meiotically upregulated gene Mug79	49.5	L.I.
V5-P05-43	SPAC6G9.05	pcd1	peroxisomal coenzyme A diphosphatase	44.8382	46.0432
V5-P05-44	SPAC7D4.02c	0	src (SH3) homology domain protein, unknown family	46.3768	52.1296
V5-P05-45	SPAC7D4.12c	0	DUF1212 family protein	49.7382	49.1611
V5-P05-46	SPAC806.08c	mod21	gamma tubulin complex subunit Mod21	50.9434	49.5174
V5-P05-47	SPAC821.05	0	translation initiation factor eIF3h	L.I.	L.C.N.
V5-P05-48	SPAC821.06	spn2	septin Spn2	L.I.	47.1186
V5-P05-49	SPAC821.07c	moc3	transcription factor Moc3	43.5835	L.I.
V5-P05-50	SPAC823.03	ppk15	serine/threonine protein kinase Ppk15	52.2989	52.2321
V5-P05-51	SPAC823.13c	0	mitochondrial inner membrane protein	L.I.	L.I.
V5-P05-52	SPAC823.14	0	phosphoric monoester hydrolase	54.1667	52.2234
V5-P05-53	SPAC824.02	0	GPI inositol deacylase	L.C.N.	L.C.N.
V5-P05-54	SPAC824.04	swd22	WD repeat protein	55	50
V5-P05-55	SPAC824.08	gda1	guanosine-diphosphatase Gda1	52.907	53.6691
V5-P05-56	SPAC869.04	0	formamidase-like protein	47	49.6359
V5-P05-57	SPAC869.05c	0	sulfate transporter	44.4602	50.2784
V5-P05-58	SPAC890.03	ppk16	serine/threonine protein kinase Ppk16	50.2299	50.1558
V5-P05-59	SPAC8C9.03	cgs1	cAMP-dependent protein kinase regulatory subunit Cgs1	49.2958	57.8313
V5-P05-60	SPAC8C9.11	0	conserved protein (broad species distribution)	50.5495	49.3652
V5-P05-61	SPAC8C9.12c	0	iron ion transporter	46.4567	46.5619
V5-P05-62	SPAC8E11.02c	rad24	14-3-3 protein Rad24	L.I.	51.6854
V5-P05-63	SPAC8E11.03c	dmc1	RecA family ATPase Dmc1	48.3516	L.I.
V5-P05-64	SPAC8F11.03	msh3	MutS protein homolog 3	L.I.	L.I.
V5-P05-65	SPAC9.05	mfh1	ATP-dependent DNA helicase Mfh1	L.I.	51.8828
V5-P05-66	SPAC9.10	thi9	amino acid permease, unknown 2	54.8837	48.3965
V5-P05-67	SPAC922.03	0	1-aminocyclopropane-1-carboxylate deaminase	48.9172	44.0382
V5-P05-68	SPAC926.07c	dlc2	dynein light chain Dlc2	45.5556	54.1818
V5-P05-69	SPAC926.09c	fas1	fatty acid synthase beta subunit Fas1	L.I.	51.4006
V5-P05-70	SPAC977.15	0	dienelactone hydrolase family	L.I.	L.I.
V5-P05-71	SPAC9G1.02	wis4	MAP kinase kinase kinase Wis4	49.1667	45.0704
V5-P05-72	SPAC9G1.03c	rpl3001	60S ribosomal protein L30	L.I.	L.I.
V5-P05-73	SPAC9G1.05	0	actin cortical patch component Aip1	45.6829	53.1972
V5-P05-74	SPAC9G1.10c	0	inositol polyphosphate phosphatase	57.4468	45.3086
V5-P05-75	SPACUNK12.02c	cmk1	calcium/calmodulin-dependent protein kinase Cmk1	53.3742	51.3055
V5-P05-76	SPACUNK4.11c	0	sequence orphan	50	L.I.
V5-P05-77	SPACUNK4.13c	0	GTPase Ylf2	53.9683	49.8278
V5-P05-78	SPACUNK4.16c	0	alpha,alpha-trehalose-phosphate synthase	44.2478	55.1724
V5-P05-79	SPAP14E8.04	oma1	metallopeptidase Oma1	57.3333	59.0674
V5-P05-80	SPAP32A8.03c	bop1	ubiquitin-protein ligase E3	59.542	55.3571
V5-P05-81	SPAPB1A10.03	nxt1	mRNA export receptor Nxt1	43.5644	51.5152
V5-P05-82	SPAPB1A11.04c	0	transcription factor	50.5155	L.I.
V5-P05-83	SPAPB24D3.01	0	transcription factor	L.I.	L.I.
V5-P05-84	SPAPB8E5.05	mfm1	M-factor precursor Mfm1	45.0292	48.3528
V5-P05-85	SPAPYUK71.03c	0	C2 domain protein	L.I.	51.6242
V5-P05-86	SPBC106.02c	srx1	sulphiredoxin	47.2419	L.I.
V5-P05-87	SPBC106.10	pka1	cAMP-dependent protein kinase catalytic subunit Pka1	L.I.	L.I.	Diploids
V5-P05-88	SPBC106.12c	0	THO complex subunit	44.9704	46.7912
V5-P05-89	SPBC1105.08	0	EMP70 family	49.2308	54.9669
V5-P05-90	SPBC1105.10	rav1	RAVE complex subunit Rav1	53.719	57.8313
V5-P05-91	SPBC1105.11c	hht3	histone H3 h3.3	56.4444	56.044
V5-P05-92	SPBC115.02c	0	AFG1 family mitochondrial ATPase	55.5556	63.5762
V5-P05-93	SPBC119.06	sco1	copper chaperone Sco1	L.I.	L.I.
V5-P05-94	SPBC119.12	0	Golgi matrix protein	L.I.	49.3687
V5-P05-95	SPBC1198.07c	0	mannan endo-1,6-alpha-mannosidase	L.I.	52.5609
V5-P05-96	SPBC1198.12	mfr1	fizzy-related protein Mfr1	57.1984	50.3497
V5-P06-01	SPBC11G11.03	0	60S acidic ribosomal protein	47.619	50.625
V5-P06-02	SPBC1215.01	shy1	SURF-family protein Shy1	55.0179	58.4518
V5-P06-03	SPBC1271.05c	0	zinc finger protein zf-AN1 type	50.4831	50.7066
V5-P06-04	SPBC12C2.02c	ste20	sterility protein Ste20	NG	NG
V5-P06-05	SPBC12C2.05c	0	diacylglycerol binding protein Bzz1	L.I.	L.I.
V5-P06-07	SPBC12D12.06	srb11	cyclin Srb11	L.I.	L.C.N.
V5-P06-08	SPBC1347.03	meu14	sporulation protein Meu14	55.7576	52.3256
V5-P06-09	SPBC1347.12	0	actin-like protein Arp1	54.6023	51.593
V5-P06-10	SPBC13E7.09	vrp1	verprolin	49.4457	51.7787
V5-P06-11	SPBC13E7.11	0	mitochondrial rhomboid protease	55.6466	57.554
V5-P06-12	SPBC13G1.10c	mug81	ATP-dependent RNA helicase Slh1	55.1128	53.6371
V5-P06-13	SPBC146.04	0	sulfhydryl oxidase	54.6624	55.1625
V5-P06-14	SPBC146.09c	lsd1	histone demethylase SWIRM1	L.I.	52.6387
V5-P06-15	SPBC14F5.07	0	ER-localized ubiquitin ligase	57.3248	L.I.
V5-P06-16	SPBC14F5.10c	0	ubiquitin-protein ligase E3	45.9854	L.I.
V5-P06-17	SPBC14F5.13c	pho8	alkaline phosphatase	L.I.	47.5806
V5-P06-18	SPBC15C4.05	0	ATP-dependent RNA/DNA helicase	L.I.	51.7986
V5-P06-19	SPBC15D4.03	slm9	hira protein Slm9	47.1354	49.17
V5-P06-20	SPBC15D4.15	pho2	4-nitrophenylphosphatase	55.0152	L.I.
V5-P06-21	SPBC1604.08c	imp1	importin alpha	43.2817	47.4097
V5-P06-22	SPBC1683.13c	0	transcription factor	L.I.	49.6272
V5-P06-23	SPBC1685.01	pmp1	dual-specificity MAP kinase phosphatase Pmp1	L.I.	L.I.
V5-P06-24	SPBC16A3.17c	Unassigned	membrane transporter	45.4183	53.7662
V5-P06-25	SPBC16C6.02c	vps1302	chorein homolog	50.5848	56.0926
V5-P06-26	SPBC16D10.08c	0	heat shock protein Hsp104	L.I.	51.533
V5-P06-27	SPBC16G5.05c	0	MSP domain	55.4331	48.62
V5-P06-28	SPBC16G5.16	0	transcription factor	53.5632	45.6107
V5-P06-29	SPBC16H5.03c	fub2 uba2	SUMO E1-like activator enzyme Fub2	71.1538	L.I.	Diploids
V5-P06-30	SPBC16H5.04	0	pho88 family protein	45.9459	L.I.
V5-P06-31	SPBC16H5.05c	cyp7	cyclophilin family peptidyl-prolyl cis-trans isomerase Cyp7	L.I.	L.I.
V5-P06-32	SPBC16H5.08c	0	ribosome biogenesis ATPase, Arb family	45.8869	42.0455
V5-P06-33	SPBC16H5.11c	skb1	arginine N-methyltransferase Skb1	58.0183	L.I.
V5-P06-34	SPBC16H5.13	0	WD repeat protein (possible)	46.9428	L.I.
V5-P06-35	SPBC1703.04	mlh1	MutL family protein Mlh1	52.3377	57.5
V5-P06-36	SPBC1703.06	pof10	F-box protein Pof10	56.4961	46.4706
V5-P06-37	SPBC1703.14c	top1	DNA topoisomerase I	50	51.3808
V5-P06-38	SPBC1709.05	sks2	heat shock protein Sks2	L.I.	L.C.N.
V5-P06-39	SPBC1709.14	0	peptide N-glycanase	50.5	49.0986
V5-P06-40	SPBC1718.02	hop1	linear element associated protein Hop1	55.1595	L.I.
V5-P06-41	SPBC1734.04	0	alpha-1,6-mannosyltransferase	48.1268	L.I.
V5-P06-42	SPBC1734.07c	trs8502	TRAPP complex subunit Trs85	52.459	L.I.
V5-P06-43	SPBC1734.12c	alg12	dolichyl pyrophosphate Man7GlcNAc2 alpha-1,3-glucosyltransferase Alg12	45.5975	L.I.
V5-P06-44	SPBC1734.13	atp3	F1-ATPase gamma subunit	L.C.N.	L.I.
V5-P06-45	SPBC1773.03c	0	aminotransferase class-III	48.1739	51.9351
V5-P06-46	SPBC1773.16c	0	transcription factor	54.6751	51.0949
V5-P06-47	SPBC1778.03c	0	NADH pyrophosphatase	56.2637	53.4279
V5-P06-48	SPBC1778.09	0	GTPase activating protein	50.4796	47.7918
V5-P06-49	SPBC17A3.06	0	phosphoprotein phosphatase	49.4382	50.2538
V5-P06-50	SPBC17A3.10	pas4	ubiquitin-protein ligase E3	50	48.8325
V5-P06-51	SPBC17D1.06	dbp3	ATP-dependent RNA helicase Dbp3	47.6793	49.8395
V5-P06-52	SPBC17D1.07c	0	GTPase regulator	48.1424	L.I.
V5-P06-53	SPBC17D11.04c	0	histone acetyltransferase complex subunit Nto1	49.0885	47.9866
V5-P06-54	SPBC17F3.01c	rga5	GTPase activating protein Rga5	L.I.	53.3269
V5-P06-55	SPBC17G9.05	rct1	cyclophilin family peptidyl-prolyl cis-trans isomerase Cyp6	59.1049	L.I.
V5-P06-56	SPBC17G9.12c	0	conserved fungal protein	L.I.	L.I.
V5-P06-57	SPBC1861.03	mak10	NatC N-acetyltransferase complex subunit Mak10	52.1531	50.7692
V5-P06-58	SPBC18H10.05	0	WD repeat protein	48.8579	49.0022
V5-P06-59	SPBC18H10.06c	swd2	COMPASS complex subunit Swd2	36.3636	32.5898	coexpression
V5-P06-60	SPBC19C7.02	ubr1	N-end-recognizing protein Ubr1	L.C.N.	L.I.	Diploids
V5-P06-61	SPBC19F5.01c	puc1	cyclin Puc1	L.I.	66.5
V5-P06-62	SPBC19F8.04c	0	nuclease	50.2333	54.8565
V5-P06-63	SPBC19F8.08	rps401	40S ribosomal protein S4	L.I.	L.I.
V5-P06-64	SPBC19G7.04	0	HMG box protein	L.I.	46.8307
V5-P06-65	SPBC19G7.10c	0	topoisomerase associated protein	L.C.N.	L.C.N.
V5-P06-66	SPBC1D7.01	0	prefoldin subunit 1	52.0578	51.2306
V5-P06-67	SPBC215.01	0	GTPase activating protein	47.2752	48.1172
V5-P06-68	SPBC215.05	gpd1	glycerol-3-phosphate dehydrogenase Gpd1	44.123	50.7937
V5-P06-69	SPBC215.06c	0	human LYHRT homolog	50.2273	L.I.
V5-P06-70	SPBC215.07c	0	PWWP domain protein	L.I.	45.8078
V5-P06-71	SPBC216.02	mcp5	cortical anchoring factor for dynein Mcp5/Num1	50.6696	L.I.
V5-P06-72	SPBC216.04c	0	methionine sulfoxide	49.0625	45.1852
V5-P06-73	SPBC21B10.03c	0	ataxin-2 homolog	46.9388	51.6854
V5-P06-74	SPBC21B10.04c	nrf1	GTPase regulator Nrf1	NG	NG
V5-P06-75	SPBC21B10.05c	pop3	WD repeat protein Pop3	NG	NG
V5-P06-76	SPBC21B10.13c	0	transcription factor	46.3811	L.I.
V5-P06-77	SPBC21C3.03	0	ABC1 kinase family protein	44.5017	52.3093
V5-P06-78	SPBC21C3.08c	0	ornithine aminotransferase	L.I.	L.I.
V5-P06-79	SPBC21C3.09c	Unassigned	fumarylacetoacetate (FAA) hydrolase	L.I.	51.4572
V5-P06-80	SPBC21C3.13	rps1901	40S ribosomal protein S19	NG	NG
V5-P06-81	SPBC21D10.09c	0	ubiquitin-protein ligase E3	54.5012	48.0114
V5-P06-82	SPBC21H7.04	0	ATP-dependent RNA helicase Dbp7	L.I.	43.3566
V5-P06-83	SPBC23G7.11	0	DNA-3-methyladenine glycosidase Mag2	L.I.	L.I.	Neighborhood of mat region
V5-P06-84	SPBC25B2.03	0	zf-C3HC4 type zinc finger	52.2556	46.9459
V5-P06-85	SPBC25B2.04c	0	mitochondrial ribosome assembly protein	51.8768	L.C.N.
V5-P06-86	SPBC25D12.06	0	RNA helicase	L.I.	L.C.N.
V5-P06-87	SPBC25H2.05	egd2	nascent polypeptide-associated complex alpha subunit Egd1	50.3571	46.1905
V5-P06-88	SPBC25H2.08c	mrs2	magnesium ion transporter Mrs2	47.4057	47.0405
V5-P06-89	SPBC26H8.09c	snf59	SWI/SNF complex subunit Snf59	48.0822	52.6871
V5-P06-90	SPBC27.04	0	sequence orphan	47.505	L.I.
V5-P06-91	SPBC27B12.05	0	WD repeat protein	45.4134	47.2352
V5-P06-92	SPBC28F2.08c	0	HRD ubiquitin ligase complex subunit	L.I.	47.4768
V5-P06-93	SPBC29A10.09c	0	CAF1 family ribonuclease	48.444	47.2611
V5-P06-94	SPBC29A10.14	rec8	meiotic cohesin complex subunit Rec8	48.4716	43.8703
V5-P06-95	SPBC29A3.03c	0	ubiquitin-protein ligase E3	L.I.	L.I.
V5-P06-96	SPBC29A3.05	0	chromatin remodeling complex subunit	L.I.	L.I.
V5-P07-01	SPBC29A3.09c	0	AAA family ATPase Gcn20	L.I.	L.I.
V5-P07-02	SPBC29A3.13	pdp1	PWWP domain protein	L.I.	L.I.
V5-P07-03	SPBC29A3.18	cyt1	cytochrome c1	52.9713	L.I.
V5-P07-04	SPBC2A9.03	0	conserved protein (fungal and plant)	53.9894	49.7076
V5-P07-05	SPBC2A9.04c	0	Sir Antagonist ortholog	L.I.	L.I.
V5-P07-06	SPBC2D10.15c	0	peptidyl-tRNA hydrolase Pth1	48.1651	L.I.
V5-P07-08	SPBC2F12.11c	rep2	transcriptional activator Rep2	53.271	56.3636
V5-P07-09	SPBC30B4.02c	0	R3H and G-patch domain, unknown biological role	47.8049	58.0342
V5-P07-10	SPBC30B4.03c	0	conserved protein (fungal and plant)	L.I.	49.8339
V5-P07-11	SPBC30B4.06c	0	tRNA uridine 5-carboxymethylaminomethyl modification enzyme	51.2346	L.I.
V5-P07-12	SPBC31F10.07	0	cortical component Lsb5	53.2006	47.2087
V5-P07-13	SPBC31F10.09c	nut2	mediator complex subunit Med10	47.3555	L.I.
V5-P07-14	SPBC31F10.12	0	RNA-binding protein Tma20	52.4194	L.I.
V5-P07-15	SPBC31F10.16	0	ChAPs family protein	48.1759	47.9258
V5-P07-16	SPBC32C12.03c	ppk25	serine/threonine protein kinase Ppk25	49.7951	44.6303
V5-P07-17	SPBC32F12.02	rec14	recombination protein Rec14	L.I.	L.I.
V5-P07-18	SPBC32F12.06	pch1	cyclin Pch1	54.7619	L.I.
V5-P07-19	SPBC32H8.06	mug93	TPR repeat protein, meiotically spliced	48.3841	49.4542
V5-P07-20	SPBC32H8.08c	0	mannosyltransferase complex subunit	L.I.	47.561
V5-P07-21	SPBC32H8.11	mei4	meiotic forkhead transcription factor Mei4	48.0202	L.I.
V5-P07-22	SPBC32H8.13c	mok12	alpha-1,3-glucan synthase Mok12	51.8152	48.2857
V5-P07-23	SPBC336.03	efc25	exchange factor Cdc25p-like	L.I.	L.C.N.
V5-P07-24	SPBC336.14c	ppk26	serine/threonine protein kinase Ppk26	45.4365	50.469
V5-P07-25	SPBC337.03	0	conserved eukaryotic protein	L.I.	44.0714
V5-P07-26	SPBC337.04	ppk27	serine/threonine protein kinase Ppk27	54.7974	58.1456
V5-P07-27	SPBC342.05	crb2	DNA repair protein RAD9 homolog, Rhp9	52.4411	55.9804
V5-P07-28	SPBC342.06c	rtt109	RTT109 family histone lysine acetyltransferase Rtt109	55.5268	49.4392
V5-P07-29	SPBC354.13	rga6	GTPase activating protein Rga6	53.1148	50.3268
V5-P07-30	SPBC359.06	mug14	adducin	52.4917	53.4151
V5-P07-31	SPBC36.07	iki3	RNA polymerase II elongator subunit Iki3	55.7237	58.7037
V5-P07-32	SPBC365.01	0	sec14 cytosolic factor family	L.I.	53.4909
V5-P07-33	SPBC365.10	0	actin-like protein Arp5	49.8084	52.207
V5-P07-34	SPBC36B7.08c	0	nucleosome assembly protein	54.143	L.I.
V5-P07-35	SPBC3E7.05c	0	conserved eukaryotic protein	50.7692	50.052
V5-P07-36	SPBC3F6.01c	0	serine/threonine protein phosphatase	L.I.	50.2636
V5-P07-37	SPBC3H7.13	0	FHA domain protein Far10	48.9051	46.4804
V5-P07-38	SPBC4.05	mlo2	zinc finger protein Mlo2	54.6269	49.2248
V5-P07-39	SPBC409.19c	0	metaxin	L.I.	51.1236
V5-P07-40	SPBC428.15	0	GTP binding protein	L.I.	L.I.
V5-P07-41	SPBC4B4.04	0	translation initiation factor eIF2A	45.0584	L.I.
V5-P07-42	SPBC4B4.07c	usp102	U1 snRNP-associated protein Usp102	L.I.	55.102
V5-P07-43	SPBC4B4.10c	mug77	autophagy associated protein Atg5	56.1224	45.935
V5-P07-44	SPBC4C3.04c	0	guanyl-nucleotide exchange factor	46.0878	44.7489
V5-P07-45	SPBC4F6.12	pxl1	LIM domain	46.2903	44.0299
V5-P07-46	SPBC543.02c	0	DNAJ/TPR domain protein DNAJC7 family	44.3416	53.125
V5-P07-47	SPBC543.05c	0	inorganic anion exchanger	47.9042	L.I.
V5-P07-48	SPBC543.10	0	GET complex subunit	47.2527	48.8162
V5-P07-49	SPBC557.04	ppk29	Ark1/Prk1 family protein kinase Ppk29	L.I.	45.122
V5-P07-50	SPBC56F2.03	0	actin-like protein Arp10	47.2763	48.9583
V5-P07-51	SPBC577.03c	0	GCN5-related N-acetyltransferase	54.0741	46.0674
V5-P07-52	SPBC577.13	syj2	inositol polyphosphate phosphatase	55.9006	54.717
V5-P07-53	SPBC582.09	pex11	peroxisomal biogenesis factor 11	54.9296	L.I.
V5-P07-54	SPBC609.02	ptn1	phosphatidylinositol-3,4,5-trisphosphate 3-phosphatase	45.4112	48.2389
V5-P07-55	SPBC609.03	0	WD repeat protein, human IQWD1 family	54.2373	47.0886
V5-P07-56	SPBC646.13	sds23	inducer of sexual development Sds23/Moc1	20.2869	24.1517
V5-P07-57	SPBC651.02	0	nitrilase	3.57664	44.2478
V5-P07-58	SPBC660.10	0	translation elongation factor G	49.4737	47.6744
V5-P07-59	SPBC660.12c	0	peptide epimerase	46.7662	45.2037
V5-P07-60	SPBC685.06	rps001	40S ribosomal protein S0A (p40)	L.I.	50.495
V5-P07-61	SPBC685.07c	rpl2701	60S ribosomal protein L27	59.596	58.6466
V5-P07-62	SPBC6B1.02	ppk30	Ark1/Prk1 family protein kinase Ppk30	55.814	46.5736
V5-P07-63	SPBC713.11c	pmp3	plasma membrane proteolipid Pmp3	47.118	55.4455
V5-P07-64	SPBC725.01	0	aspartate aminotransferase	48.4848	L.I.
V5-P07-65	SPBC776.01	rpl29	60S ribosomal protein L29	46.9828	51.145
V5-P07-66	SPBC800.04c	rpl4301	60S ribosomal protein L37a	31.4995	31.4327
V5-P07-67	SPBC83.05	0	RNA-binding protein	55.7522	54.3689
V5-P07-68	SPBC83.17	0	transcriptional coactivator, multiprotein bridging factor Mbf1	47.0474	52.6882
V5-P07-69	SPBC839.07	ibp1	itty bitty phosphatase Ibp1	L.I.	46.4646
V5-P07-70	SPBC887.10	mcs4	two-component response regulator	50.3268	48.0519
V5-P07-71	SPBC8D2.01	gsk31	serine/threonine protein kinase Gsk31	57.3034	L.I.
V5-P07-72	SPBC8D2.19	mde3	serine/threonine protein kinase Mde3	50	44.4598
V5-P07-73	SPBC902.02c	ctf18	DNA replication factor C complex subunit Ctf18	52.4272	55.5556
V5-P07-74	SPBC9B6.03	0	zinc finger protein	47.1857	54.2553
V5-P07-75	SPBC9B6.07	0	nucleolar protein Nop52 family	32.1663	26.8293
V5-P07-76	SPBC9B6.09c	mdl1	mitochondrial peptide-transporting ATPase	53.012	54.0441
V5-P07-77	SPBP16F5.03c	tra1	phosphatidylinositol kinase	44.7191	52.1739
V5-P07-78	SPBP16F5.05c	0	ribosome biogenesis protein Nop8	48.8889	50.5618
V5-P07-79	SPBP16F5.08c	0	flavin dependent monooxygenase	43.4146	L.I.
V5-P07-80	SPBP19A11.02c	0	sequence orphan	L.I.	46.988
V5-P07-81	SPBP22H7.05c	0	ATPase with bromodomain protein	44.0678	L.I.
V5-P07-82	SPBP35G2.06c	nup131	nucleoporin Nup131	51.2195	L.I.
V5-P07-83	SPBP35G2.10	mit1	SHREC complex subunit Mit1	50.5618	51.3514
V5-P07-84	SPBP4H10.13	rps2302	40S ribosomal protein S23	45.1852	58.6957
V5-P07-85	SPBP4H10.16c	0	phosphatase activator	47.1264	52.3077
V5-P07-86	SPBP8B7.06	rpp201	60S acidic ribosomal protein P2A subunit	53.2468	L.I.
V5-P07-87	SPBP8B7.23	0	ubiquitin-protein ligase E3	43.9261	46.0474
V5-P07-88	SPBP8B7.25	cyp4	cyclophilin family peptidyl-prolyl cis-trans isomerase Cyp4	L.I.	48.5082
V5-P07-89	SPBP8B7.30c	thi5	transcription factor Thi5	51.938	50
V5-P07-90	SPBPB2B2.05	0	GMP synthase [glutamine-hydrolyzing]	55.2083	43.8925
V5-P07-91	SPBPB2B2.10c	0	galactose-1-phosphate uridylyltransferase	45.2434	44.602
V5-P07-92	SPBPB2B2.11	0	nucleotide-sugar 4,6-dehydratase	48.8095	57.7982
V5-P07-93	SPBPB2B2.12c	0	UDP-glucose 4-epimerase	L.I.	L.I.
V5-P07-94	SPBPJ4664.03	mfm3	M-factor precursor Mfm3	46.8126	43.7255
V5-P07-95	SPCC1020.12c	0	xap-5-like protein	45.88	L.I.
V5-P07-96	SPCC1183.02	0	glutathione S-transferase	48.2615	54.6448
V5-P08-01	SPCC1183.04c	pet127	mitochondrial membrane protein Pet127	49.5413	L.I.
V5-P08-02	SPCC11E10.07c	0	translation initiation factor eIF2B alpha subunit	27.5244	45.8552
V5-P08-03	SPCC11E10.08	rik1	silencing protein Rik1	19.6133	22.0721
V5-P08-04	SPCC1223.05c	rpl3702	60S ribosomal protein L37	L.I.	39.759
V5-P08-05	SPCC1223.06	tea1	cell end marker Tea1	44.8101	52.9412
V5-P08-06	SPCC1223.13	cbf12	transcription factor	47.7157	52.4752
V5-P08-07	SPCC1235.05c	fft2	fun thirty related protein Fft2	L.I.	50.4817
V5-P08-09	SPCC1259.03	rpa12	DNA-directed RNA polymerase complex I subunit Rpa12	46.8708	45.717
V5-P08-10	SPCC126.06	twf1	twinfilin	45.466	47.7093
V5-P08-11	SPCC132.02	hst2	Sir2 family histone deacetylase Hst2	L.I.	52.8169
V5-P08-12	SPCC132.04c	0	NAD-dependent glutamate dehydrogenase	43.9891	51.2158
V5-P08-13	SPCC1322.08	srk1	MAPK-activated protein kinase Srk1	44.6991	55.8594
V5-P08-14	SPCC1442.14c	0	adenosine 5'-monophosphoramidase	54.3441	52.0938
V5-P08-15	SPCC1450.05c	rox3	RNA polymerase II holoenzyme mediator complex subunit Med19	53.2556	L.I.
V5-P08-16	SPCC1450.11c	cek1	serine/threonine protein kinase Cek1	L.I.	55.4126
V5-P08-17	SPCC1682.08c	0	RNA-binding protein Mcp2	L.C.N.	L.C.N.
V5-P08-18	SPCC1795.01c	mad3	mitotic spindle checkpoint protein Mad3	51.6029	L.I.
V5-P08-19	SPCC1840.02c	bgs4	1,3-beta-glucan synthase subunit Bgs4	L.I.	52.0603
V5-P08-20	SPCC1919.03c	amk2	AMP-activated protein kinase beta subunit	53.0351	50.5556
V5-P08-21	SPCC24B10.03	0	sequence orphan	51.2855	52.0812
V5-P08-22	SPCC24B10.13	skb5	Shk1 kinase binding protein 5	51.6901	53.125
V5-P08-23	SPCC320.03	0	transcription factor	L.I.	65.0662
V5-P08-24	SPCC320.04c	0	GTPase Gem1	52.6515	L.I.
V5-P08-25	SPCC330.02	rhp7	Rad7 homolog Rhp7	48.5714	48.156
V5-P08-26	SPCC330.07c	0	membrane transporter	L.I.	L.I.
V5-P08-27	SPCC338.11c	rrg1	methyltransferase	L.I.	47.1897
V5-P08-28	SPCC417.06c	ppk35	serine/threonine protein kinase Ppk35	48.6328	50.371
V5-P08-29	SPCC417.09c	0	transcription factor	51.1905	53.4351
V5-P08-30	SPCC4B3.15	mid1	medial ring protein Mid1	L.I.	46.875
V5-P08-31	SPCC553.08c	0	GTPase Ria1	43.8547	45.9649
V5-P08-32	SPCC569.07	0	aromatic aminotransferase	43.5523	L.I.
V5-P08-33	SPCC61.05	0	S. pombe specific multicopy membrane protein family 1	44.3662	59.147
V5-P08-34	SPCC613.02	0	membrane transporter	54.4304	L.I.
V5-P08-35	SPCC63.04	mok14	alpha-1,3-glucan synthase Mok14	48.2818	46.4698
V5-P08-36	SPCC645.13	0	transcription elongation regulator	L.I.	L.I.
V5-P08-37	SPCC663.04	rpl39	60S ribosomal protein L39	L.I.	L.I.
V5-P08-38	SPCC70.06	0	nuclear export factor	L.I.	55.3719
V5-P08-39	SPCC736.06	0	aspartate-tRNA ligase	L.C.N.	L.C.N.
V5-P08-40	SPCC736.08	cbf11	transcription factor	51.2679	46.8662
V5-P08-41	SPCC74.04	0	amino acid permease, unknown 15	45.7297	57.0248
V5-P08-42	SPCC757.04	0	transcription factor	L.I.	43.4745
V5-P08-43	SPCC794.11c	0	ENTH domain protein Ent3	56.7055	48.855
V5-P08-44	SPCC895.05	for3	formin For3	L.C.N.	L.I.	Diploids
V5-P08-45	SPCC895.09c	ucp12	ATP-dependent RNA helicase Ucp1	L.I.	L.I.
V5-P08-46	SPCC965.06	0	potassium channel subunit	51.0204	54.7945
V5-P08-47	SPCC965.11c	0	amino acid transporter	43.4868	L.I.
V5-P08-48	SPCC970.10c	brl2	ubiquitin-protein ligase E3	L.C.N.	L.C.N.
V5-P08-49	SPCP1E11.02	ppk38	Ark1/Prk1 family protein kinase Ppk38	45.679	45.8007
V5-P08-50	SPCP1E11.10	0	ankyrin repeat protein, unknown biological role	47.2362	48.1752
V5-P08-51	SPAC1002.03c	gls2	glucosidase II Gls2	45.6522	56.6265
V5-P08-52	SPAC1002.05c	jmj2	histone demethylase Jmj2	44.5813	47.1145
V5-P08-53	SPAC1006.03c	0	human CCDC131 homolog	50	54.2553
V5-P08-54	SPAC10F6.11c	0	kinase activator	L.I.	55.5556
V5-P08-55	SPAC10F6.14c	0	ABC1 kinase family protein	56.9231	54.5455
V5-P08-56	SPAC11D3.14c	0	oxoprolinase	55.1282	46.7532
V5-P08-57	SPAC11E3.14	0	conserved protein	48.0392	46.8458
V5-P08-58	SPAC12B10.16c	mug157	conserved protein (fungal and bacterial)	55.8824	50.8929
V5-P08-59	SPAC139.01c	0	nuclease, XP-G family	50.8876	52.8384
V5-P08-60	SPAC13G6.01c	rad8	ubiquitin-protein ligase E3	L.I.	51.3234
V5-P08-61	SPAC13G7.02c	ssa1	heat shock protein Ssa1	L.I.	L.I.
V5-P08-62	SPAC1420.01c	0	DUF1752 family protein	52.6718	L.I.
V5-P08-63	SPAC16.01	rho2	Rho family GTPase Rho2	L.I.	52.5253
V5-P08-64	SPAC1751.01c	gti1	gluconate transporter inducer Gti1	44.6777	58.9744
V5-P08-65	SPAC1782.08c	rex3	exonuclease Rex3	54.0741	52.8455
V5-P08-66	SPAC1783.05	hrp1	ATP-dependent DNA helicase Hrp1	46.988	L.I.
V5-P08-67	SPAC1783.07c	pap1	transcription factor Caf3	50.5495	45.2555
V5-P08-68	SPAC1786.02	0	phospholipase	48.375	L.I.
V5-P08-69	SPAC17H9.01	cid16	poly(A) polymerase Cid16	63.964	61.7391
V5-P08-70	SPAC17H9.06c	0	conserved fungal protein	57.5	50
V5-P08-71	SPAC17H9.10c	ddb1	damaged DNA binding protein Ddb1	L.C.N.	L.I.	Diploids
V5-P08-72	SPAC18G6.02c	chp1	chromodomain protein Chp1	L.I.	43.6364
V5-P08-73	SPAC1952.09c	0	acetyl-CoA hydrolase	44.3299	52.8727
V5-P08-74	SPAC19A8.05c	sst4	sorting receptor for ubiquitinated membrane proteins	51.0791	46.1686
V5-P08-75	SPAC19D5.07	uga1	4-aminobutyrate aminotransferase (GABA transaminase)	46.8005	L.I.
V5-P08-76	SPAC19G12.02c	pms1	MutL family mismatch-repair protein Pms1	47.871	46.9388
V5-P08-77	SPAC1A6.01c	0	human thyroid receptor interacting protein homolog	46.7123	45.6736
V5-P08-78	SPAC1A6.04c	plb1	phospholipase B homolog Plb1	46.3529	52.9412
V5-P08-79	SPAC22H10.03c	kap114	karyopherin Kap14	43.4483	48.3032
V5-P08-80	SPAC24H6.03	cul3	cullin 3	46.1101	48.5173
V5-P08-81	SPAC26A3.09c	rga2	GTPase activating protein Rga2	50.3636	L.I.
V5-P08-82	SPAC26F1.01	sec74	guanyl-nucleotide exchange factor Sec74	44.1275	52.0661
V5-P08-83	SPAC26F1.09	gyp51	GTPase activating protein Gyp51	52.5	48.4211
V5-P08-84	SPAC26H5.05	0	IPT/TIG ankyrin repeat protein	49.1956	L.I.
V5-P08-85	SPAC27E2.09	mak2	histidine kinase Mak2	53.2258	51.2346
V5-P08-86	SPAC29A4.11	rga3	GTPase activating protein Rga3	44.2308	56.1983
V5-P08-87	SPAC29E6.10c	0	kinetochore protein	L.I.	56.1538
V5-P08-88	SPAC2F7.03c	pom1	DYRK family protein kinase Pom1	55.9322	L.I.
V5-P08-89	SPAC30.01c	sec72	Sec7 domain	51.6129	52.8169
V5-P08-90	SPAC32A11.02c	0	conserved fungal protein	L.I.	55.3333
V5-P08-91	SPAC32A11.03c	phx1	homeobox transcription factor Phx1	48.1013	45.9516
V5-P08-92	SPAC3A11.06	mvp1	sorting nexin Mvp1	47.619	58.1395
V5-P08-93	SPAC3C7.08c	elf1	AAA family ATPase ELf1	45.2055	48.0556
V5-P08-94	SPAC3C7.13c	0	glucose-6-phosphate 1-dehydrogenase	L.I.	60
V5-P08-95	SPAC3G6.09c	tps2	trehalose-phosphate synthase Tps2	46.3415	43.6261
V5-P08-96	SPAC3H1.12c	snt2	Lid2 complex subunit Snt2	43.4389	44.9294
V5-P09-01	SPAC4H3.03c	0	glucan 1,4-alpha-glucosidase	52.7187	53.5018
V5-P09-02	SPAC589.02c	med13	mediator complex subunit Srb9	45	L.I.
V5-P09-03	SPAC630.13c	tsc2	tuberin	52.8005	56.5351
V5-P09-04	SPAC637.11	suv3	ATP-dependent RNA helicase Suv3	49.7101	53.2835
V5-P09-05	SPAC688.10	rev3	DNA polymerase zeta catalytic subunit Rev3	L.I.	47.6162
V5-P09-06	SPAC6F6.01	0	VIC sodium channel	50.1184	51.7754
V5-P09-07	SPAC6F6.13c	0	DUF726 family protein	L.I.	51.5408
V5-P09-08	SPAC6G10.02c	tea3	cell end marker Tea3	49.912	52.9623
				52.5714	52.5105
V5-P09-10	SPAC6G9.10c	sen1	splicing endonuclease Sen1	46.4646	L.I.
V5-P09-11	SPAC821.03c	0	sequence orphan	56.1391	52.8049
V5-P09-12	SPAC926.06c	0	leucine-rich repeat protein, unknown	49.52	56.5997
V5-P09-13	SPAC977.17	0	MIP water channel	49.6616	55.0051
V5-P09-14	SPAC9G1.06c	cyk3	cytokinesis protein Cyk3	43.5057	49.262
V5-P09-15	SPAPB1E7.05	gde1	glycerophosphoryl diester phosphodiesterase	51.0393	51.2195
V5-P09-16	SPAPB1E7.06c	eme1	Holliday junction resolvase subunit Eme1	L.I.	L.I.
V5-P09-17	SPAPB1E7.08c	0	membrane transporter	49.0775	49.7687
V5-P09-18	SPAPYUG7.03c	mid2	anillin homologue Mid2	50.9804	56.3107
V5-P09-19	SPBC1105.04c	cbp1	CENP-B homolog	8.23529	8.93491
V5-P09-20	SPBC1105.05	exg1	glucan 1,3-beta-glucosidase I/II precursor	46.1896	45.8687
V5-P09-21	SPBC1198.06c	0	mannan endo-1,6-alpha-mannosidase	45.5047	46.538
V5-P09-22	SPBC146.06c	0	human MTMR15 homolog	L.I.	47.6161
V5-P09-23	SPBC146.13c	myo1	myosin type I	55.1546	53.6082
V5-P09-24	SPBC15D4.07c	atg9	autophagy associated protein Atg9	48.7805	49.8507
V5-P09-25	SPBC15D4.10c	amo1	nuclear rim protein Amo1	52	50
V5-P09-26	SPBC1652.02	aap1	APC amino acid transporter	NG	NG
V5-P09-27	SPBC1685.13	0	non classical export pathway protein	47.576	44.1926
V5-P09-28	SPBC1685.14c	0	Vid27 family protein	48.8928	43.4223
V5-P09-29	SPBC16A3.06	0	tRNA specific adenosine deaminase	54.023	51.9481
V5-P09-30	SPBC16E9.11c	pub3	ubiquitin-protein ligase E3	L.I.	L.I.
V5-P09-31	SPBC1706.01	tea4	tip elongation aberrant protein Tea4	52.5	52.2222
V5-P09-32	SPBC1861.01c	cnp3	CENP-C	L.I.	L.I.
V5-P09-33	SPBC1921.05	ape2	aminopeptidase Ape1	48.1651	L.I.
V5-P09-34	SPBC215.08c	arg4	carbamoyl-phosphate synthase Arg4	46.3746	46.1856
V5-P09-35	SPBC215.13	0	sequence orphan	46.1988	45.024
V5-P09-36	SPBC21C3.14c	0	sequence orphan	45.6771	54.3886
V5-P09-37	SPBC23G7.04c	nif1	SEL1 repear protein Nif1	L.I.	L.I.
V5-P09-38	SPBC23G7.13c	0	urea transporter	L.I.	L.I.
V5-P09-39	SPBC26H8.03	cho2	phosphatidylethanolamine N-methyltransferase Cho2	47.8908	48.6813
V5-P09-40	SPBC27.08c	sua1	sulfate adenylyltransferase (ATP)	45.2957	52.1699
V5-P09-41	SPBC2D10.04	0	arrestin Aly1 related	49.5495	47.893
V5-P09-42	SPBC2D10.18	abc1	ABC1 kinase family protein	L.C.N.	45.9119
V5-P09-43	SPBC2G2.14	0	sequence orphan	45.1233	L.I.
V5-P09-44	SPBC30D10.10c	tor1	phosphatidylinositol kinase Tor1	L.C.N.	L.I.
V5-P09-45	SPBC31E1.01c	atg2	autophagy associated protein Mug36	L.I.	45.2569
V5-P09-46	SPBC31E1.02c	pmr1	P-type ATPase, calcium transporting Pmr1	46.2185	47.8261
V5-P09-47	SPBC354.09c	0	Tre1 family protein	51.3369	L.I.
V5-P09-48	SPBC354.10	0	RNAPII degradation factor	L.I.	L.I.
V5-P09-49	SPBC3E7.08c	rad13	DNA repair nuclease Rad13	45.782	L.I.
V5-P09-50	SPBC3E7.12c	chr1	chitin synthase regulatory factor Chr1	46.5973	44.2164
V5-P09-51	SPBC3H7.03c	0	2-oxoglutarate dehydrogenase (lipoamide) (e1 component of oxoglutarate dehydrogenase complex)	NG	NG
V5-P09-52	SPBC428.10	0	sequence orphan	45.9353	49.9341
V5-P09-53	SPBC4F6.06	kin1	microtubule affinity-regulating kinase Kin1	L.C.N.	L.C.N.
V5-P09-54	SPBC530.06c	0	translation initiation factor eIF3 alpha subunit	53.6842	53.7634
V5-P09-55	SPBC691.03c	apl3	AP-2 adaptor complex subunit Alp3	55.2941	44
V5-P09-56	SPBC691.05c	0	membrane transporter	44.3211	43.75
V5-P09-57	SPBC800.03	clr3	histone deacetylase (class II) Clr3	42.1053	41.0146	coxpression
V5-P09-58	SPBC887.04c	lub1	WD repeat protein Lub1	44.2682	53.66
V5-P09-59	SPBC947.10	0	ubiquitin-protein ligase E3	53.2258	45.2328
V5-P09-60	SPBP8B7.07c	set6	histone lysine methyltransferase Set6	45.0039	45.827
V5-P09-61	SPBP8B7.18c	0	phosphomethylpyrimidine kinase	47.7218	46.7416
V5-P09-62	SPBPB10D8.01	0	cysteine transporter	53.4823	44.6809
V5-P09-63	SPBPB2B2.13	0	galactokinase Gal1	48.6979	49.3056
V5-P09-64	SPCC11E10.04	0	ATPase expression protein homolog	43.6364	53.719
V5-P09-65	SPCC1223.03c	gut2	glycerol-3-phosphate dehydrogenase Gut2	L.I.	L.I.
V5-P09-66	SPCC1322.03	0	membrane transporter	47.1429	45.7944
V5-P09-67	SPCC1494.10	0	transcription factor	54.4118	54.5455
V5-P09-68	SPCC162.02c	0	AMP-binding dehydrogenase	L.I.	L.I.
V5-P09-69	SPCC1827.07c	0	SPX/EXS domain protein	L.I.	43.6572
V5-P09-70	SPCC1840.05c	0	phosphomannomutase	47.4026	L.I.
V5-P09-71	SPCC188.08c	ubp22	ubiquitin C-terminal hydrolase Ubp22	54.2254	44.4122
V5-P09-72	SPCC188.13c	dcr1	dicer	57.1429	46.7153
V5-P09-73	SPCC18B5.07c	nup61	nucleoporin Nup61	50.5882	47.4217
V5-P09-74	SPCC191.11	inv1	beta-fructofuranosidase	47.9719	57.7586
V5-P09-75	SPCC1919.10c	myo52	myosin type V	44.4444	L.C.N.
V5-P09-76	SPCC23B6.04c	0	sec14 cytosolic factor family	L.I.	L.I.
V5-P09-77	SPCC297.03	ssp1	serine/threonine protein kinase Ssp1	L.I.	L.I.
V5-P09-78	SPCC338.16	pof3	F-box protein Pof3	L.I.	42.7885
V5-P09-79	SPCC584.03c	0	RanGTP-binding protein	46.0754	45.9371
V5-P09-80	SPCC622.16c	epe1	transcription factor Epe1	54.4872	45.2773
V5-P09-81	SPCC63.02c	aah3	alpha-amylase homolog Aah3	L.I.	L.I.
V5-P09-82	SPCC663.01c	ekc1	protein phosphatase regulatory subunit Ekc1	L.C.N.	L.C.N.
V5-P09-83	SPCC663.15c	0	conserved fungal protein	L.I.	L.I.
V5-P09-84	SPCC737.03c	0	conserved eukaryotic protein	49.6552	47.7612
V5-P09-85	SPCC970.02	0	mannan endo-1,6-alpha-mannosidase	66.2849	46.3875
V5-P09-86	SPCP1E11.05c	0	sterol O-acyltransferase	L.I.	45
V5-P09-87	SPCP1E11.06	apl4	AP-1 adaptor complex gamma subunit Apl4	53.8462	52.4664
V5-P09-88	SPCP25A2.02c	rhp26	SNF2 family helicase Rhp26	57.0213	45.4054
V5-P09-89	SPCP31B10.06	mug190	C2 domain protein Tcb3	50.3268	44.6537
V5-P09-90	SPCP31B10.07	eft202	translation elongation factor 2	L.I.	50.7853
V5-P09-91	SPCPB1C11.03	0	cysteine transporter	L.I.	49.3318
V5-P09-92	SPAC1039.03	0	esterase/lipase	47.9021	46.7222
V5-P09-93	SPAC1039.09	isp5	amino acid permease Isp5	48.9276	49.2424
V5-P09-94	SPAC1071.03c	0	sequence orphan	52.1429	46.5986
V5-P09-95	SPAC1093.03	0	polyphosphoinositide phosphatase	43.6486	51.9899
V5-P09-96	SPAC10F6.13c	0	aspartate aminotransferase	L.I.	L.I.
V5-P10-01	SPAC1142.02c	0	TPR repeat protein	50	52.7254
V5-P10-02	SPAC11D3.09	0	agmatinase	48.105	55.5957
V5-P10-03	SPAC11H11.03c	0	SMR and DUF1771 domain protein	54.245	55.015
V5-P10-04	SPAC1296.01c	0	phosphoacetylglucosamine mutase	46.7973	L.I.
V5-P10-05	SPAC12B10.01c	0	ubiquitin-protein ligase E3	58.8189	56.1879
V5-P10-06	SPAC139.05	0	succinate-semialdehyde dehydrogenase	49.158	L.I.
V5-P10-07	SPAC13A11.04c	ubp8	ubiquitin C-terminal hydrolase Ubp8	L.I.	54.8271
V5-P10-08	SPAC13A11.06	0	pyruvate decarboxylase	L.C.N.	L.C.N.
V5-P10-09	SPAC13G6.10c	asl1	O-glucosyl hydrolase	52.518	51.6094
V5-P10-11	SPAC144.17c	0	6-phosphofructo-2-kinase	54.2642	55.8367
V5-P10-12	SPAC1556.02c	sdh1	succinate dehydrogenase Sdh1	67.3723	51.118
V5-P10-13	SPAC16E8.14c	0	methyltransferase	43.2932	43.3295
V5-P10-14	SPAC17A2.09c	csx1	RNA-binding protein Csx1	45.8564	50.8772
V5-P10-15	SPAC1805.14	0	sequence orphan	45.3564	L.I.
V5-P10-16	SPAC1805.15c	pub2	ubiquitin-protein ligase Pub2	44.14	49.4253
V5-P10-17	SPAC19G12.15c	tpp1	trehalose-6-phosphate phosphatase Tpp1	50	L.I.
V5-P10-18	SPAC1B3.17	clr2	chromatin silencing protein Clr2	49.968	51.0701	co-expression
V5-P10-19	SPAC1B9.02c	sck1	serine/threonine protein kinase Sck1	44.7619	51.4706
V5-P10-20	SPAC1F7.01c	spt6	transcription elongation factor Spt6	L.C.N.	L.C.N.
V5-P10-21	SPAC1F7.09c	0	allantoicase	53.8462	44.0627
V5-P10-22	SPAC20G4.03c	hri1	eIF2 alpha kinase Hri1	48.9929	46.1651
V5-P10-23	SPAC20G8.04c	0	electron transfer flavoprotein-ubiquinone oxidoreductase	56.476	48.4346
V5-P10-24	SPAC20G8.10c	atg6	beclin family protein	47.5533	52.625
V5-P10-25	SPAC20H4.04	mfh2	ATP-dependent 3' to 5' DNA helicase	56.962	L.I.
V5-P10-26	SPAC222.07c	hri2	eIF2 alpha kinase Hri2	L.I.	58.4906
V5-P10-27	SPAC222.13c	0	6-phosphofructo-2-kinase	44.6364	44.9823
V5-P10-28	SPAC22A12.06c	0	serine hydrolase	L.I.	L.I.
V5-P10-29	SPAC22H10.11c	0	sequence orphan	L.I.	43.8509
V5-P10-30	SPAC23C4.05c	0	LEA domain protein	L.I.	43.7364
V5-P10-31	SPAC23D3.10c	eng2	endo-1,3-beta-glucanase Eng2	47.1821	L.I.
V5-P10-32	SPAC23E2.03c	ste7	meiotic suppressor protein Ste7	L.I.	49.4118
V5-P10-33	SPAC23G3.07c	snf30	SWI/SNF complex subunit Snf30	L.I.	44.3497
V5-P10-34	SPAC23H3.13c	gpa2	heterotrimeric G protein alpha-2 subunit Gpa2	L.I.	L.I.
V5-P10-35	SPAC25A8.02	0	sequence orphan	57.1429	43.9252
V5-P10-36	SPAC25H1.07	0	DUF1620 family protein	L.I.	L.I.
V5-P10-37	SPAC27D7.11c	0	S. pombe specific But2 family protein	L.I.	43.6474
V5-P10-38	SPAC29B12.10c	0	OPT oligopeptide transporter family	47.7273	45.283
V5-P10-39	SPAC30C2.04	0	cofactor for methionyl-and glutamyl-tRNA synthetases	47.6923	52.7273
V5-P10-40	SPAC30D11.10	rad22	DNA repair protein Rad22	L.I.	L.I.	Diploids
V5-P10-41	SPAC30D11.11	0	Haemolysin-III family protein	50.1767	56.0331
V5-P10-42	SPAC31G5.10	eta2	Myb family transcriptional regulator Eta2	L.I.	L.I.
V5-P10-43	SPAC343.16	lys2	homoaconitate hydratase Lys2	48.4003	48.7013
V5-P10-44	SPAC3C7.01c	0	inositol polyphosphate phosphatase	L.I.	L.I.
V5-P10-45	SPAC3F10.13	ucp6	UBA domain protein Ucp6	58.1818	L.I.
V5-P10-46	SPAC3G9.05	0	GTPase activating protein	54.7826	48.6486
V5-P10-47	SPAC3H5.04	aar2	U5 snRNP-associated protein Aar2	46.5753	44.2826
V5-P10-48	SPAC4A8.03c	ptc4	protein phosphatase 2C Ptc4	L.C.N.	L.I.
V5-P10-49	SPAC4F10.16c	0	P-type ATPase	50	53.8462
V5-P10-50	SPAC4G8.13c	prz1	transcription factor Prz1	54.8387	48.7179
V5-P10-51	SPAC4G9.09c	arg11	N-acetyl-gamma-glutamyl-phosphate reductase/acetylglutamate kinase	43.4783	47.0588
V5-P10-52	SPAC4H3.02c	0	sequence orphan	L.I.	44.6429
V5-P10-53	SPAC56F8.02	0	AMP binding enzyme	47.7987	L.I.
V5-P10-54	SPAC57A10.12c	ura3	dihydroorotate dehydrogenase Ura3	NG	NG
V5-P10-55	SPAC589.05c	0	conserved eukaryotic protein	L.I.	55.5556
V5-P10-56	SPAC5H10.10	0	NADPH dehydrogenase	45.0647	51.5152
V5-P10-57	SPAC631.02	0	bromodomain protein	43.5354	46.5517
V5-P10-58	SPAC637.13c	slm1	cytoskeletal signaling protein	46.5116	55.9055
V5-P10-59	SPAC6G10.03c	0	abhydrolase family protein, unknown biological role	44.4533	50.5263
V5-P10-60	SPAC7D4.03c	0	conserved fungal family	56.5891	54.386
V5-P10-61	SPAC821.09	eng1	endo-1,3-beta-glucanase Eng1	43.5897	55.4217
V5-P10-62	SPAC8F11.08c	0	esterase/lipase	L.C.N.	L.C.N.
V5-P10-63	SPAC9E9.12c	ybt1	ABC transporter Ybt1	48.4848	L.I.
V5-P10-64	SPACUNK4.17	0	NAD binding dehydrogenase family protein	45.8333	49.4261
V5-P10-65	SPAP8A3.13c	0	conserved protein family	43.6999	48.7179
V5-P10-66	SPAPB1E7.04c	Unassigned	chitinase	L.C.N.	L.C.N.
V5-P10-67	SPAPB2C8.01	0	glycoprotein	43.4358	53.1915
V5-P10-68	SPAPYUG7.02c	sin1	stress activated MAP kinase interacting protein Sin1	44.6429	56.5217
V5-P10-69	SPBC106.11c	plg7	phospholipase A2	43.7037	L.I.
V5-P10-70	SPBC106.19	0	sequence orphan	53.4483	L.C.N.
V5-P10-71	SPBC11B10.07c	0	CDC50 domain protein	53.0864	51.2987
V5-P10-72	SPBC11C11.11c	0	ATP-dependent DNA helicase Irc3	L.I.	51.5625
V5-P10-73	SPBC1271.09	0	glycerophosphodiester transporter	57.8431	48.4022
V5-P10-74	SPBC1271.14	0	glutamate N-acetyltransferase	49.2308	L.I.
V5-P10-75	SPBC1289.10c	0	transcription factor	L.I.	48.8424
V5-P10-76	SPBC1289.16c	0	copper amine oxidase	49.3827	L.I.
V5-P10-77	SPBC12C2.08	dnm1	dynamin Dnm1	45.4012	L.I.
V5-P10-78	SPBC13G1.08c	ash2	Ash2-trithorax family protein	45.3258	45.9854
V5-P10-79	SPBC1604.02c	0	PPR repeat protein	44.3378	45.1842
V5-P10-80	SPBC1683.04	0	glycosyl hydrolase family 3	54.4643	43.8893
V5-P10-81	SPBC1683.12	0	nicotinic acid plasma membrane transporter	43.9873	L.I.
V5-P10-82	SPBC1685.15c	klp6	kinesin-like protein Klp6	45.5071	L.I.
V5-P10-83	SPBC16A3.19	0	histone acetyltransferase complex subunit Eaf7	L.I.	L.I.
V5-P10-84	SPBC16G5.07c	0	prohibitin	L.I.	45.1765
V5-P10-85	SPBC1709.13c	0	lysine methyltransferase	51.2	53.8462
V5-P10-86	SPBC1711.05	0	nucleocytoplasmic transport chaperone Srp40	L.C.N.	L.C.N.	mat region
V5-P10-87	SPBC1734.11	0	DNAJ domain protein Mas5	L.C.N.	L.C.N.
V5-P10-88	SPBC17A3.05c	0	DNAJ/DUF1977 DNAJB12 homolog	L.I.	L.I.
V5-P10-89	SPBC18A7.02c	0	seven transmembrane receptor-like protein	L.I.	L.I.
V5-P10-90	SPBC18E5.11c	edc3	enhancer of mRNA decapping Edc3	L.I.	L.I.	mat region
V5-P10-91	SPBC1921.03c	mex67	mRNA export receptor Mex67	54.321	L.C.N.
V5-P10-92	SPBC1D7.05	byr2	MAP kinase kinase kinase Byr2	NG	NG
V5-P10-93	SPBC21.05c	ral2	Ras guanyl-nucleotide exchange factor Ral2	NG	NG
V5-P10-94	SPBC21C3.02c	dep1	Sds3-like family	50.8197	L.I.
V5-P10-95	SPBC23G7.06c	0	conserved eukaryotic protein	L.I.	L.I.
V5-P10-96	SPBC23G7.08c	rga7	GTPase activating protein Rga7	L.I.	51.6484
V5-P11-01	SPBC23G7.12c	rpt6	19S proteasome regulatory subunit Rpt6	L.I.	L.I.	mat region
V5-P11-02	SPBC24C6.04	0	delta-1-pyrroline-5-carboxylate dehydrogenase	L.C.N.	L.C.N.
V5-P11-03	SPBC24C6.06	gpa1	G-protein alpha subunit	NG	NG
V5-P11-04	SPBC24C6.09c	0	phosphoketolase	51.8389	L.I.
V5-P11-05	SPBC29B5.02c	isp4	OPT oligopeptide transporter family	L.I.	53.6354
V5-P11-06	SPBC2F12.03c	0	EST1 family protein	52.795	47.0732
V5-P11-07	SPBC2G2.01c	liz1	pantothenate transporter	L.I.	54.4444
V5-P11-08	SPBC2G2.02	syj1	inositol polyphosphate phosphatase	52.4	54.8619
V5-P11-09	SPBC2G2.06c	apl1	AP-2 adaptor complex subunit Apl1	56.3444	L.I.
V5-P11-10	SPBC2G5.04c	0	COPII-coated vesicle component Erv41/46	47.0968	54.072
				54.6919	50.2198
V5-P11-12	SPBC30B4.04c	sol1	SWI/SNF complex subunit Sol1	54.1606	46.8828
V5-P11-13	SPBC32H8.02c	nep2	nedd8 protease Nep2	47.3684	47.5342
V5-P11-14	SPBC337.11	0	mitochondrial peptidase	53.4351	46.6819
V5-P11-15	SPBC354.05c	sre2	membrane-tethered transcription factor	47.6708	45.3846
V5-P11-16	SPBC365.07c	0	TATA element modulatory factor homolog	45.9521	56.1644
V5-P11-17	SPBC3D6.02	but2	neddylation pathway protein But2	49.1412	44.8869
V5-P11-18	SPBC3E7.09	0	Sad1-UNC-like C-terminal	46.4078	58.1081
V5-P11-19	SPBC3E7.11c	0	DNAJ protein Caj1/Djp1-type	44.1288	46.9767
V5-P11-20	SPBC3E7.16c	leu3	2-isopropylmalate synthase	NG	NG
V5-P11-21	SPBC428.14	0	1-acylglycerol-3-phosphate acyltransferase	46.8807	L.I.
V5-P11-22	SPBC4C3.06	0	actin cytoskeletal protein Syp1	46.5969	48.5972
V5-P11-23	SPBC530.08	0	transcription factor	59.7205	L.I.
V5-P11-24	SPBC56F2.11	met6	homoserine O-acetyltransferase	NG	NG
V5-P11-25	SPBC582.10c	0	ATP-dependent DNA helicase Rhp16b	45.0549	48.0702
V5-P11-26	SPBC646.08c	0	oxysterol binding protein	L.I.	L.I.
V5-P11-27	SPBC713.07c	0	vacuolar polyphosphatase	58.4242	53.1792
V5-P11-28	SPBC725.07	pex5	peroxisomal targeting signal receptor	53.5403	45.5861
V5-P11-29	SPBC725.14	arg6	acetylglutamate synthase Arg6	L.I.	46.6387
V5-P11-30	SPBC800.11	0	inosine-uridine preferring nucleoside hydrolase	54.0084	L.I.
V5-P11-31	SPBC839.06	cta3	P-type ATPase, calcium transporting Cta3	44.5032	47.9452
V5-P11-32	SPBC839.15c	ef1a-c	translation elongation factor EF-1 alpha Ef1a-c	L.C.N.	L.C.N.
V5-P11-33	SPBC8E4.03	0	agmatinase 2	L.I.	44.1402
V5-P11-34	SPBP35G2.08c	air1	TRAMP complex subunit	L.I.	L.I.
V5-P11-35	SPBP4G3.02	pho1	acid phosphatase Pho1	43.9535	44.1905
V5-P11-36	SPBP4H10.11c	lcf2	long-chain-fatty-acid-CoA ligase	L.I.	45.6522
V5-P11-37	SPBP8B7.10c	0	U3 snoRNP-associated protein Utp16	45.9971	53.7634
V5-P11-38	SPBPB7E8.01	0	sequence orphan	57.5103	48.3221
V5-P11-39	SPCC1020.10	oca2	serine/threonine protein kinase Oca2	L.C.N.	L.C.N.
V5-P11-40	SPCC11E10.05c	ynd1	nucleoside diphosphatase	50.6061	44.4444
V5-P11-41	SPCC11E10.09c	Unassigned	alpha-amylase homolog	47.5983	48.5082
V5-P11-42	SPCC1223.02	nmt1	no message in thiamine Nmt1	L.C.N.	L.C.N.
V5-P11-43	SPCC1235.12c	mug146	meiotically upregulated gene Mug46	44.5946	46.9413
V5-P11-44	SPCC1259.11c	gyp2	GTPase activating protein Gyp2	44.2162	56.8966
V5-P11-45	SPCC126.04c	sgf73	SAGA complex subunit Sgf73	47.3397	49.4062
V5-P11-46	SPCC126.09	0	vacuolar membrane zinc transporter	L.C.N.	43.8636
V5-P11-47	SPCC1322.02	pxd1	sequence orphan	L.I.	L.I.
V5-P11-48	SPCC1442.16c	zta1	quinone oxidoreductase	50.5155	47.8211
V5-P11-49	SPCC1442.17c	0	DUF292 family protein	NG	NG
V5-P11-50	SPCC1450.02	0	bromodomain protein	L.I.	46.9388
V5-P11-51	SPCC1620.07c	0	lunapark homolog	44.1133	L.I.
V5-P11-52	SPCC16A11.04	snx12	sorting nexin Snx12	L.I.	45.0082
V5-P11-53	SPCC16C4.06c	0	tRNA pseudouridylate synthase (predicted)	50	59.8425
V5-P11-54	SPCC1739.10	mug33	conserved fungal protein	L.C.N.	L.C.N.
V5-P11-55	SPCC1753.02c	git3	G-protein coupled receptor Git3	57.377	50
V5-P11-56	SPCC1795.09	yps1	aspartic protease Yps1	47.8632	45.4857
V5-P11-57	SPCC18.02	0	membrane transporter	52.1739	L.I.
V5-P11-58	SPCC18.17c	0	sequence orphan	53.4247	44.0678
V5-P11-59	SPCC1827.02c	0	cholinephosphate cytidylyltransferase	49.5146	45.4545
V5-P11-60	SPCC188.09c	0	glycoprotein	L.I.	43.8127
V5-P11-61	SPCC18B5.01c	bfr1	brefeldin A efflux transporter Bfr1	54.1985	47.6636
V5-P11-62	SPCC18B5.03	wee1	dual specificity protein kinase Wee1	L.I.	55.7377
V5-P11-63	SPCC18B5.11c	cds1	replication checkpoint kinase Cds1	56.4885	43.5626
V5-P11-64	SPCC417.12	0	carboxylesterase-lipase family	45.5882	L.I.
V5-P11-65	SPCC4F11.03c	Unassigned	sequence orphan	49.2958	44.8276
V5-P11-66	SPCC4G3.10c	rhp42	DNA repair protein Rhp42	55.2083	50.8929
V5-P11-67	SPCC553.01c	dbl2	meiotic chromosome segregation protein	L.I.	44.1176
V5-P11-68	SPCC584.01c	0	sulfite reductase NADPH flavoprotein subunit	45.6334	44.4444
V5-P11-69	SPCC584.13	0	amino acid permease, unknown 14	L.I.	51.7241
V5-P11-70	SPCC737.04	0	S. pombe specific UPF0300 family protein 6	46.6899	51.3514
V5-P11-71	SPCC74.02c	0	mRNA cleavage and polyadenylation specificity factor complex associated protein	L.I.	L.I.
V5-P11-72	SPCC757.05c	0	acetylornithine deacetylase	51.938	L.I.
V5-P11-73	SPCPB16A4.03c	ade10	IMP cyclohydrolase	48.1481	45.7849
V5-P11-74	SPCPB1C11.02	0	amino acid permease, unknown 16	52.1739	54.5455
V5-P11-75	SPAC1071.05	Unassigned	S-adenosylmethionine-dependent methyltransferase	L.I.	52.7273
V5-P11-76	SPAC110.02	pds5	cohesin-associated protein Pds5	52.2727	45.8333
V5-P11-77	SPAC11D3.06	0	MatE family transporter	47.482	46.7043
V5-P11-78	SPAC11E3.04c	ubc13	ubiquitin conjugating enzyme Ubc13	46.4589	48.5944
V5-P11-79	SPAC11E3.08c	nse6	Smc5-6 complex non-SMC subunit Nse6	52.7559	46.1283
V5-P11-80	SPAC11G7.01	0	sequence orphan	46.0154	47.9256
V5-P11-81	SPAC1296.03c	sxa2	serine carboxypeptidase Sxa2	50.4425	L.I.
V5-P11-82	SPAC12G12.09	0	sequence orphan	46.2514	44.3539
V5-P11-83	SPAC13F5.04c	0	endosomal sorting protein	L.I.	44.4615
V5-P11-84	SPAC13G7.04c	mac1	membrane anchored protein Mac1	50	L.C.N.
V5-P11-85	SPAC13G7.05	0	acyl-coA-sterol acyltransferase	51.6667	44.5545
V5-P11-86	SPAC13G7.13c	msa1	RNA-binding protein Msa1	L.I.	50
V5-P11-87	SPAC1486.02c	ucp14	UBA domain protein Ucp14	L.I.	47.1698
V5-P11-88	SPAC14C4.15c	0	dipeptidyl aminopeptidase	47.4719	L.I.
V5-P11-89	SPAC15A10.03c	rhp54	Rad54 homolog Rhp54	45.3975	57.0423
V5-P11-90	SPAC15E1.05c	0	ethanolamine-phosphate cytidylyltransferase	L.I.	L.I.
V5-P11-91	SPAC1687.09	0	conserved fungal protein	59.2857	49.6063
V5-P11-92	SPAC1687.13c	csn5	COP9/signalosome complex subunit Csn5	52.9412	47.8125
V5-P11-93	SPAC16E8.13	0	ubiquitin-protein ligase E3	53	47.7477
V5-P11-94	SPAC17A2.02c	0	DUF887 family protein	45.679	L.I.
V5-P11-95	SPAC17A2.13c	rad25	14-3-3 protein Rad25	L.I.	L.I.
V5-P11-96	SPAC17A5.04c	mde10	spore wall assembly peptidase Mde10	L.I.	L.I.
V5-P12-01	SPBP4H10.20	nhm1	m7G(5')pppN diphosphatase	L.I.	L.I.
V5-P12-02	SPAC17H9.19c	cdt2	WD repeat protein Cdt2	L.I.	L.I.
V5-P12-03	SPAC186.01	0	DIPSY family	L.I.	46.6825
V5-P12-04	SPAC1952.11c	ure2	urease	L.I.	48.2816
V5-P12-05	SPAC19E9.01c	nup40	nucleoporin Nup40	L.I.	46.129
V5-P12-06	SPAC1A6.09c	lag1	sphingosine N-acyltransferase Lag1	50.7492	50.3155
V5-P12-07	SPAC1D4.01	0	sequence orphan	44.8227	53.719
V5-P12-08	SPAC1F5.10	0	ATP-dependent RNA helicase, eIF4A related	L.C.N.	L.C.N.
V5-P12-09	SPAC227.07c	pab1	protein phosphatase regulatory subunit Pab1	49.4962	56.5817
V5-P12-10	SPAC22H12.01c	mug35	sequence orphan	49.2764	47.3747
V5-P12-11	SPAC23C11.04c	pnk1	DNA kinase/phosphatase Pnk1	53.3184	49.8829
V5-P12-13	SPAC23D3.12	0	inorganic phosphate transporter	50.1524	49.7388
V5-P12-14	SPAC23H4.08	0	RNA polymerase II associated protein	L.I.	48.022
V5-P12-15	SPAC24H6.10c	0	phospho-2-dehydro-3-deoxyheptonate aldolase	52.6003	51.9931
V5-P12-16	SPAC25B8.17	0	peptidase family A22	L.I.	L.I.
V5-P12-17	SPAC25H1.04	mug105	DUF1671 family protein	L.I.	L.I.
V5-P12-18	SPAC29A4.20	0	RNA polymerase II elongator complex, histone acetyltransferase subunit	51.0204	22.8018
V5-P12-19	SPAC2C4.15c	ubx2	UBX domain protein Ubx2	45.8716	51.5625
V5-P12-20	SPAC2E12.03c	0	G-protein coupled receptor	50.2354	46.8783
V5-P12-21	SPAC2F3.05c	0	xylose and arabinose reductase	49.637	55.1696
V5-P12-22	SPAC2G11.07c	ptc3	protein phosphatase 2C Ptc3	L.I.	L.I.
V5-P12-23	SPAC30C2.02	mmd1	deoxyhypusine hydroxylase	45.5084	52.1739
V5-P12-24	SPAC30D11.09	cwf19	complexed with Cdc5 protein Cwf19	47.8814	48.8372
V5-P12-25	SPAC31G5.12c	maf1	repressor of RNA polymerase III Maf1	47.7969	44.1176
V5-P12-26	SPAC323.05c	0	S-adenosylmethionine-dependent methyltransferase	50.8232	49.3427
V5-P12-27	SPAC343.10	met11	methylenetetrahydrofolate reductase Met11	53.616	49.5854
V5-P12-28	SPAC3A12.17c	cys12	cysteine synthase Cys12	48.5597	46.6049
V5-P12-29	SPAC3C7.02c	0	protein kinase inhibitor	44.8679	46.1876
V5-P12-30	SPAC3C7.05c	mug191	alpha-1,6-mannanase	46.2939	L.I.
V5-P12-31	SPAC3F10.05c	mug113	DUF1766 family protein	47.3108	47.0334
V5-P12-32	SPAC3G6.03c	0	Maf-like protein	54.6256	44.8998
V5-P12-33	SPAC3G6.06c	rad2	FEN-1 endonuclease	47.4576	45.3978
V5-P12-34	SPAC3H1.07	0	arginase	44.9612	48.5294
V5-P12-35	SPAC3H1.11	hsr1	transcription factor Hsr1	L.C.N.	64.4628
V5-P12-36	SPAC3H8.02	0	sec14 cytosolic factor family	49.6732	45.7746
V5-P12-37	SPAC458.04c	0	sequence orphan	47.8448	47.5073
V5-P12-38	SPAC57A7.08	pzh1	serine/threonine protein phosphatase Pzh1	46.6159	L.I.
V5-P12-39	SPAC664.07c	rad9	checkpoint clamp complex protein Rad9	L.I.	44.0087
V5-P12-40	SPAC688.06c	slx4	structure-specific endonuclease subunit	45.0297	49.3976
V5-P12-41	SPAC688.11	end4	Huntingtin-interacting protein homolog	45.0585	L.C.N.
V5-P12-42	SPAC6G10.12c	ace2	transcription factor Ace2	46.1642	44.0299
V5-P12-43	SPAC750.06c	0	S. pombe specific DUF999 protein family 4	44.8234	51.6779
V5-P12-44	SPAC8C9.04	0	sequence orphan	L.I.	46.7756
V5-P12-45	SPAC8E11.05c	0	conserved fungal protein	44.3327	59.4595
V5-P12-46	SPAC8E11.10	0	short chain dehydrogenase	L.I.	52.3364
V5-P12-47	SPAC9E9.05	0	sequence orphan	43.7154	43.9203
V5-P12-48	SPAC9G1.12	cpd1	tRNA (m1A) methyltransferase complex subunit Cpd1	L.I.	L.I.
V5-P12-49	SPAPB1A10.12c	alo1	D-arabinono-1,4-lactone oxidase	53.6424	L.I.
V5-P12-50	SPAPB1E7.11c	0	sequence orphan	L.C.N.	L.I.	Diploids
V5-P12-51	SPAPB24D3.07c	0	sequence orphan	L.I.	44.5173
V5-P12-52	SPBC11B10.02c	his3	histidinol-phosphate aminotransferase imidazole acetol phosphate transaminase His3	L.I.	48.0829
V5-P12-53	SPBC11B10.05c	rsp1	random septum position protein Rsp1	43.906	53.4653
V5-P12-54	SPBC1289.14	0	adducin	44.6208	L.I.
V5-P12-55	SPBC1347.09	0	hexaprenyldihydroxybenzoate methyltransferase	46.7712	43.8287
V5-P12-56	SPBC14C8.03	fma2	methionine aminopeptidase Fma2	L.I.	L.I.
V5-P12-57	SPBC14C8.05c	meu17	glucan-alpha-1,4-glucosidase	L.I.	L.I.
V5-P12-58	SPBC14F5.03c	kap123	karyopherin Kap123	55.7143	49.6241
V5-P12-59	SPBC1683.03c	0	membrane transporter	51.3889	43.4783
V5-P12-60	SPBC16A3.03c	lyn1	sequence orphan	54.2373	44.3954
V5-P12-61	SPBC16E9.12c	pab2	poly(A) binding protein Pab2	L.I.	45.2736
V5-P12-62	SPBC16E9.17c	rem1	meiosis-specific cyclin Rem1	L.I.	L.I.
V5-P12-63	SPBC1711.09c	0	SNARE associated Golgi protein	L.I.	L.I.	mat region
V5-P12-64	SPBC1773.06c	0	alcohol dehydrogenase	43.6009	45.7645
V5-P12-65	SPBC18E5.07	0	sequence orphan	L.I.	L.I.	mat region
V5-P12-66	SPBC211.06	gfh1	gamma tubulin complex subunit Gfh1	L.I.	L.I.
V5-P12-67	SPBC28F2.10c	kap1	chromatin remodeling complex subunit Ngg1	L.C.N.	48.7395
V5-P12-68	SPBC29B5.04c	0	conserved fungal protein	44.2119	56.7164
V5-P12-69	SPBC2D10.17	clr1	cryptic loci regulator Clr1	42.4908	38.1264	co-expression
V5-P12-70	SPBC30D10.13c	pdb1	pyruvate dehydrogenase e1 component beta subunit Pdb1	34.7826	L.I.	clr1 deletion
V5-P12-71	SPBC32F12.05c	cwf12	complexed with Cdc5 protein Cwf12	L.I.	L.I.
V5-P12-72	SPBC3B8.05	0	diphthamide biosynthesis protein	46.1287	L.I.
V5-P12-73	SPBC3B9.09	vps36	RBZ zinc finger protein Vps36	L.I.	45.4376
V5-P12-74	SPBC4.06	0	acid phosphatase	46.5517	52.958
V5-P12-75	SPBC405.03c	0	membrane transporter	53.1469	52.5692
V5-P12-76	SPBC405.04c	ypt7	GTPase Ypt7	L.I.	51.8987
V5-P12-77	SPBC409.11	meu18	sequence orphan	55.4054	55.5556
V5-P12-78	SPBC418.01c	his4	imidazoleglycerol-phosphate synthase	46.4924	45.9003
V5-P12-79	SPBC428.03c	pho4	thiamine-repressible acid phosphatase Pho4	49.697	45.5108
V5-P12-80	SPBC428.08c	clr4	histone H3 methyltransferase Clr4	18.0826	17.8066
V5-P12-81	SPBC428.11	0	homocysteine synthase	47.9345	44.2841
V5-P12-82	SPBC428.17c	wpl1	conserved fungal protein	45.236	L.I.
V5-P12-83	SPBC4F6.11c	0	asparagine synthase	49.7689	47.9349
V5-P12-84	SPBC530.14c	dsk1	SR protein-specific kinase Dsk1	46.5441	49.0909
V5-P12-85	SPBC543.03c	pku80	Ku domain protein Pku80	L.I.	L.I.
V5-P12-86	SPBC56F2.06	mug147	sequence orphan	57.1429	44.4444
V5-P12-87	SPBC649.03	rhp14	XP-A family homolog Rhp14	50	L.I.
V5-P12-88	SPBC651.05c	dot2	EAP30 family protein Dot2	L.I.	L.I.
V5-P12-89	SPBC651.10	nse5	Smc5-6 complex non-SMC subunit Nse5	L.I.	41.4634	Diploids
V5-P12-90	SPBC660.07	ntp1	alpha,alpha-trehalase Ntp1	L.I.	56.25
V5-P12-91	SPBC691.04	0	mitochondrial ATP-dependent RNA helicase Mss116	52.2727	L.I.
V5-P12-92	SPBC6B1.06c	ubp14	ubiquitin C-terminal hydrolase Ubp14	L.I.	L.C.N.
V5-P12-93	SPBC9B6.11c	0	cr4p-like	56.5217	L.I.
V5-P12-94	SPBP22H7.04	0	sequence orphan	L.I.	45.9459
V5-P12-95	SPBP26C9.02c	car1	arginase Car1	51.8987	52.6316
V5-P12-96	SPCC1223.04c	set11	lysine methyltransferase	L.I.	L.I.
V5-P13-01	SPCC126.01c	0	conserved fungal protein	L.I.	58.9855
V5-P13-02	SPCC1393.09c	0	RWD domain	L.I.	L.C.N.
V5-P13-03	SPCC1450.16c	0	triacylglycerol lipase	56.3563	L.C.N.
V5-P13-04	SPCC1672.03c	0	guanine deaminase	54.8352	L.C.N.
V5-P13-05	SPCC16A11.01	0	conserved fungal protein	49.5026	L.C.N.
V5-P13-06	SPCC18B5.05c	0	phosphomethylpyrimidine kinase	L.I.	L.C.N.
V5-P13-07	SPCC23B6.01c	0	oxysterol binding protein	52.0877	L.C.N.
V5-P13-08	SPCC24B10.20	0	short chain dehydrogenase	54.7032	L.C.N.
V5-P13-09	SPCC306.08c	mdh1	malate dehydrogenase	45.9016	L.C.N.
V5-P13-10	SPCC31H12.05c	sds21	serine/threonine protein phosphatase Sds21	55.2156	L.C.N.
V5-P13-11	SPCC31H12.08c	ccr4	CCR4-Not complex subunit Ccr4	50	L.C.N.
V5-P13-12	SPCC4G3.15c	0	CCR4-Not complex subunit Not2	49.6661	L.C.N.
V5-P13-14	SPCC613.06	rpl902	60S ribosomal protein L9	L.C.N.	L.I.
V5-P13-15	SPCC63.14	0	conserved fungal protein	46.9262	56.7539
V5-P13-16	SPCC663.08c	0	short chain dehydrogenase	55.2632	55.1036
V5-P13-17	SPCC737.07c	0	DNA polymerase alpha-associated DNA helicase A	L.I.	L.I.
V5-P13-18	SPCC757.07c	ctt1	catalase	53.6199	L.C.N.
V5-P13-19	SPCC794.01c	0	glucose-6-phosphate 1-dehydrogenase	46.8806	49.323
V5-P13-20	SPCC965.05c	thp1	uracil DNA N-glycosylase Thp1	50.1515	54.3436
V5-P13-21	SPAC1071.11	0	NADH-dependent flavin oxidoreductase	L.I.	53.4569
V5-P13-22	SPAC10F6.05c	ubc6	ubiquitin conjugating enzyme Ubc6	53.9773	51.4286
V5-P13-23	SPAC10F6.15	0	S. pombe specific UPF0300 family protein 1	52.0833	L.C.N.
V5-P13-24	SPAC12G12.10	0	WD repeat protein, human WDR21 family	L.C.N.	51.6043
V5-P13-25	SPAC13F5.03c	0	glycerol dehydrogenase (Phlippen, Stevens, Wolf, Zimmermann manuscript in preparation)	49.7778	45.1827
V5-P13-26	SPAC14C4.12c	0	SWIRM domain protein	53.6432	52.9813
V5-P13-27	SPAC15A10.05c	mug182	YjeF family protein	51.4098	48.2759
V5-P13-28	SPAC15A10.09c	0	conserved fungal protein	50.6159	51.4007
V5-P13-29	SPAC167.04	pam17	presequence translocase-associated motor subunit Pam17	46.0811	L.I.
V5-P13-30	SPAC1687.12c	coq4	ubiquinone biosynthesis protein Coq4	50.365	L.C.N.
V5-P13-31	SPAC186.05c	0	human TMEM165 homolog	46.0705	48.7973
V5-P13-32	SPAC18B11.02c	0	pseudouridylate synthase	L.I.	51.944
V5-P13-33	SPAC1952.06c	0	DUF1716 family protein	50	47.9092
V5-P13-34	SPAC19A8.02	0	transcriptional coactivator	L.I.	49.4137
V5-P13-35	SPAC1B3.03c	wis2	cyclophilin family peptidyl-prolyl cis-trans isomerase Wis2	43.4783	51.5375
V5-P13-36	SPAC1B3.16c	vht1	vitamin H transporter Vth1	L.C.N.	L.C.N.
V5-P13-37	SPAC1D4.02c	0	human GRASP protein homolog	48.9655	54.7215
V5-P13-38	SPAC1D4.03c	aut12	autophagy associated protein Aut12	51.3241	51.3324
V5-P13-39	SPAC1D4.06c	csk1	cyclin-dependent kinase activating kinase Csk1	L.I.	L.I.
V5-P13-40	SPAC1F12.05	0	conserved fungal protein	L.I.	48.5325
V5-P13-41	SPAC20G4.04c	hus1	checkpoint clamp complex protein Hus1	48.7572	L.I.
V5-P13-42	SPAC212.08c	Unassigned	S. pombe specific GPI anchored protein family 1	44.9711	L.I.
V5-P13-43	SPAC222.08c	0	imidazoleglycerol-phosphate synthase	56.9892	45.4545
V5-P13-44	SPAC227.06	0	Rab GTPase binding	47.619	48.1081
V5-P13-45	SPAC23H3.05c	swd1	COMPASS complex subunit Swd1	L.I.	27.2912
V5-P13-46	SPAC24B11.06c	sty1	MAP kinase Sty1	45.8511	48.5997
V5-P13-47	SPAC24B11.13	hem3	hydroxymethylbilane synthase	52.3256	49.183
V5-P13-48	SPAC26H5.07c	0	seven transmembrane receptor-like protein	43.7824	L.I.
V5-P13-49	SPAC27F1.08	pdt1	Nramp family manganese ion transporter	47.4138	47.832
V5-P13-50	SPAC29B12.05c	0	S-adenosylmethionine-dependent methyltransferase	L.I.	51.0917
V5-P13-51	SPAC31A2.11c	cuf1	Cu metalloregulatory transcription factor Cuf1	L.I.	49.2848
V5-P13-52	SPAC31G5.09c	spk1	MAP kinase Spk1	NG	NG
V5-P13-53	SPAC3C7.03c	rhp55	RecA family ATPase Rhp55	L.C.N.	L.C.N.	Diploids
V5-P13-54	SPAC3C7.09	set8	lysine methyltransferase Set8	44.1441	52.8986
V5-P13-55	SPAC458.02c	0	mRNP complex	49.6592	L.I.
V5-P13-56	SPAC4H3.04c	0	UPF0103 family	45.1303	52.3878
V5-P13-57	SPAC521.03	0	short chain dehydrogenase	45.4545	51.6224
V5-P13-58	SPAC56F8.05c	mug64	conserved fungal protein	46.2963	49.8619
V5-P13-59	SPAC589.03c	0	sequence orphan	52.4962	49.5519
V5-P13-60	SPAC589.07c	atg1801	WD repeat protein Atg18	L.I.	L.I.
V5-P13-61	SPAC5D6.09c	mug86	acetate transporter	L.I.	L.I.
V5-P13-62	SPAC5H10.09c	0	3-methyl-2-oxobutanoate hydroxymethyltransferase	L.I.	L.I.
V5-P13-63	SPAC5H10.13c	gmh2	alpha-1,2-galactosyltransferase Gmh2	45.6674	L.I.
V5-P13-64	SPAC630.14c	tup12	transcriptional corepressor Tup12	47.4002	47.1056
V5-P13-65	SPAC637.03	0	conserved fungal protein	L.I.	48.4919
V5-P13-66	SPAC644.11c	0	pyruvate dehydrogenase (lipoamide) kinase	49.4565	L.I.
V5-P13-67	SPAC869.10c	0	proline specific permease	46.8336	47.5754
V5-P13-68	SPAC890.05	0	ribosome biogenesis protein	31.2139	L.I.
V5-P13-69	SPAC922.05c	0	membrane transporter	45.7854	47.6718
V5-P13-70	SPAC9G1.07	0	sequence orphan	L.I.	L.I.
V5-P13-71	SPAC9G1.08c	0	phospholipase	L.I.	L.I.
V5-P13-72	SPAC9G1.11c	spn4	septin Spn4	L.I.	L.C.N.
V5-P13-73	SPAP27G11.02	0	TPR repeat protein, unknown biological role	48.5626	48.9895
V5-P13-74	SPAP27G11.14c	0	sequence orphan	L.I.	48.3333
V5-P13-75	SPAPB1A10.05	0	sequence orphan	43.5058	48.6254
V5-P13-76	SPAPJ696.01c	vps17	retromer complex subunit Vps17	52.1739	44.1261
V5-P13-77	SPBC119.16c	0	conserved fungal protein	44.3493	L.I.
V5-P13-78	SPBC1198.14c	fbp1	fructose-1,6-bisphosphatase Fbp1	46.4142	49.1349
V5-P13-79	SPBC12C2.04	0	NAD binding dehydrogenase family protein	47.2122	56.13
V5-P13-80	SPBC12C2.07c	0	spermidine synthase	L.C.N.	L.C.N.
V5-P13-81	SPBC14C8.17c	0	SAGA complex subunit Spt8	L.I.	55.1463
V5-P13-82	SPBC15D4.09c	0	cystathionine gamma-synthase	NG	NG
V5-P13-83	SPBC1604.07	atp4	F0-ATPase subunit	L.I.	L.C.N.
V5-P13-84	SPBC1683.08	ght4	hexose transporter Ght4	50	53.3923
V5-P13-85	SPBC1685.07c	avt5	amino acid transporter	22.4797	23.347	sir2 deletion
V5-P13-86	SPBC16A3.14	0	mitochondrial ribosomal protein subunit S26	53.5968	51.2881
V5-P13-87	SPBC16D10.07c	sir2	Sir2 family histone deacetylase Sir2	24.8395	25.8163
V5-P13-88	SPBC16E9.02c	Unassigned	CUE domain protein Cue5	L.I.	58.668
V5-P13-89	SPBC16E9.07	mug100	sequence orphan	50.6762	56.9884
V5-P13-90	SPBC1773.04	0	flavonol reductase/cinnamoyl-CoA reductase family	53.8405	54.0541
V5-P13-91	SPBC1773.08c	0	mannosyltransferase complex subunit	L.I.	55.8824
V5-P13-92	SPBC18H10.20c	0	conserved fungal protein	47.8708	53.1064
V5-P13-93	SPBC19C7.08c	0	leucine carboxyl methyltransferase	57.5721	L.I.
V5-P13-94	SPBC19C7.12c	0	alpha-1,2-mannosyltransferase	L.I.	58.7874
V5-P13-95	SPBC20F10.07	0	GRAM domain protein	54.2289	L.I.
V5-P13-96	SPBC25B2.06c	btb2	BTB/POZ domain protein Btb2	50.9766	L.I.
V5-P14-01	SPBC25B2.07c	mug164	microtubule-associated protein	44.1948	52.0226
V5-P14-02	SPBC25H2.03	0	vacuolar protein involved in phosphoinositide metabolism	53.556	47.4227
V5-P14-03	SPBC29A10.03c	rlf2	chromatin remodeling complex subunit Rlf2	L.I.	28.3784
V5-P14-04	SPBC29A10.06c	0	conserved fungal protein	56.7416	53.8023
V5-P14-05	SPBC29A3.02c	his7	phosphoribosyl-AMP cyclohydrolase/phosphoribosyl-ATP pyrophosphohydrolase His7	L.I.	L.I.
V5-P14-06	SPBC2G2.09c	crs1	meiosis specific cyclin Crs1	56.7268	50.0678
V5-P14-07	SPBC31A8.01c	cwl1	reticulon-like protein	L.C.N.	L.I.
V5-P14-08	SPBC31F10.10c	0	zf-MYND type zinc finger protein	L.C.N.	L.C.N.
V5-P14-09	SPBC32F12.11	tdh1	glyceraldehyde-3-phosphate dehydrogenase Tdh1	43.3735	39.726
V5-P14-10	SPBC354.07c	0	oxysterol binding protein	55.5646	53.5613
V5-P14-11	SPBC359.05	abc3	ABC transporter Abc3	57.0048	53.7572
V5-P14-12	SPBC3B8.07c	dsd1	dihydroceramide delta-4 desaturase	53.9744	47.5976
V5-P14-13	SPBC3B9.15c	scp1	sterol regulatory element binding protein Scp1	48	52.5959
V5-P14-15	SPBC660.06	0	conserved fungal protein	59.2593	53.2646
V5-P14-16	SPBC776.16	0	sequence orphan	54.1787	L.I.
V5-P14-17	SPBC800.05c	tub1	tubulin alpha 2	55.5147	54.1935
V5-P14-18	SPBC887.17	0	uracil permease	L.I.	51.6908
V5-P14-19	SPBC8D2.12c	0	mitochondrial DNA binding protein	L.I.	53.0135
V5-P14-20	SPBC902.06	mto2	MT organizer Mto2	51.6667	54.1096
V5-P14-21	SPBC947.01	0	AAA family ATPase Sur2	55.2072	54.9121
V5-P14-22	SPBC947.09	0	ThiJ domain protein	52.7778	L.I.
V5-P14-23	SPBP23A10.16	sdh4	TIM22 inner membrane protein import complex anchor subunit Tim18	L.I.	L.I.
V5-P14-24	SPBP35G2.13c	swc2	chromatin remodeling complex subunit Swc2	50.3817	L.I.
V5-P14-25	SPBP4G3.03	0	PI31 proteasome regulator related	L.I.	50.8083
V5-P14-26	SPBP4H10.09	rsv1	transcription factor Rsv1	47.8969	51.5823
V5-P14-27	SPCC1020.08	0	wybutosine biosynthesis protein Tyw1	49.5161	52.0282
V5-P14-28	SPCC1223.12c	meu10	conserved fungal family	48.9019	52.5581
V5-P14-29	SPCC1442.01	ste6	guanyl-nucleotide exchange factor Ste6	L.C.N.	L.C.N.
V5-P14-30	SPCC1753.03c	rec7	meiotic recombination protein Rec7	51.1288	48.8257
V5-P14-31	SPCC24B10.11c	0	THO complex subunit 7	54.4408	L.I.
V5-P14-32	SPCC285.13c	0	nucleoporin Nup60	48.0485	49.0132
V5-P14-33	SPCC306.05c	ins1	INSIG domain protein	48.6172	51.1628
V5-P14-34	SPCC31H12.04c	rpl1202	60S ribosomal protein L12.1/L12A	48.3516	L.I.
V5-P14-35	SPCC364.06	nap1	nucleosome assembly protein Nap1	46.8635	49.8433
V5-P14-36	SPCC417.05c	chr2	chitin synthase regulatory factor Chr2	50.6969	47.1698
V5-P14-37	SPCC4F11.04c	0	mannosyltransferase complex subunit	L.I.	L.I.
V5-P14-38	SPCC548.05c	dbl5	ubiquitin-protein ligase E3	44.4781	51.3619
V5-P14-39	SPCC553.04	cyp9	cyclophilin family peptidyl-prolyl cis-trans isomerase Cyp9	L.C.N.	51.7564
V5-P14-40	SPCC576.13	swc5	chromatin remodeling complex subunit Swc5	L.I.	L.I.
V5-P14-41	SPCC594.02c	0	conserved fungal protein	51.166	L.I.
V5-P14-42	SPCC594.04c	0	steroid oxidoreductase superfamily protein	54.4335	53.6
V5-P14-43	SPCC645.11c	mug117	meiotically upregulated gene Mug117	45.098	55.7143
V5-P14-44	SPCC663.06c	0	short chain dehydrogenase	L.I.	47.3105
V5-P14-45	SPCC663.10	0	methyltransferase, DUF1613 family	45.75	44.9468
V5-P14-46	SPCC70.04c	0	sequence orphan	45.8287	L.I.
V5-P14-47	SPCC736.04c	gma12	alpha-1,2-galactosyltransferase Gma12	44.6237	45.2514
V5-P14-48	SPCC736.13	0	short chain dehydrogenase	54.6089	51.1057
V5-P14-49	SPCC757.09c	rnc1	RNA-binding protein that suppresses calcineurin deletion Rnc1	L.C.N.	L.I.
V5-P14-50	SPCC757.11c	0	membrane transporter	52.2463	L.I.
V5-P14-51	SPCC777.12c	0	sequence orphan	51.3981	50
V5-P14-52	SPCC794.12c	mae2	malic enzyme	48.4419	47.619
V5-P14-53	SPCP1E11.04c	pal1	membrane associated protein Pal1	49.5984	45.4976
V5-P14-54	SPAC1002.06c	bqt2	bouquet formation protein Bqt2	49.2754	51.165
V5-P14-55	SPAC1002.07c	ats1	N-acetyltransferase Ats1	45.283	50.7898
V5-P14-56	SPAC1071.09c	0	DNAJ domain protein, DNAJC9 family	52.381	L.I.
V5-P14-57	SPAC1142.05	ctr5	copper transporter complex subunit Ctr5	L.I.	L.I.
V5-P14-58	SPAC1142.07c	vps32	vacuolar sorting protein Vps32	52.3207	L.I.
V5-P14-59	SPAC11D3.05	0	membrane transporter	54.3307	54.3726
V5-P14-60	SPAC11E3.13c	0	1,3-beta-glucanosyltransferase	L.C.N.	L.C.N.
V5-P14-61	SPAC13G6.08	0	Cdc20/Fizzy family WD repeat protein	49.5822	L.C.N.
V5-P14-62	SPAC1565.04c	ste4	adaptor protein Ste4	NG	NG
V5-P14-63	SPAC15A10.07	0	sequence orphan	51.9294	49.2569
V5-P14-64	SPAC15E1.02c	0	DUF1761 family protein	49.1481	47.246
V5-P14-65	SPAC17A5.07c	ulp2	SUMO deconjugating peptidase Ulp2	L.I.	L.I.
V5-P14-66	SPAC17A5.10	0	conserved fungal protein	48.3232	48.9536
V5-P14-67	SPAC1834.09	mug51	conserved fungal protein	48.0969	L.I.
V5-P14-68	SPAC1952.12c	csn71	COP9/signalosome complex subunit 7a	45.6186	54.878
V5-P14-69	SPAC19D5.02c	0	peroxisomal membrane protein Pex22	49.2846	50.6344
V5-P14-70	SPAC1B1.04c	0	poly(A)-specific ribonuclease complex subunit Pan3	L.C.N.	L.C.N.
V5-P14-71	SPAC1F5.08c	yam8	calcium transport protein	L.I.	L.I.
V5-P14-72	SPAC20H4.06c	0	RNA-binding protein	L.I.	L.I.
V5-P14-73	SPAC22A12.11	dak1	dihydroxyacetone kinase Dak1	44.8718	46.3226
V5-P14-74	SPAC22F8.02c	pvg5	PvGal biosynthesis protein Pvg5	53.1421	57.2165
V5-P14-75	SPAC22F8.05	0	alpha,alpha-trehalose-phosphate synthase	L.I.	57.2052
V5-P14-76	SPAC23D3.04c	gpd2	glycerol-3-phosphate dehydrogenase Gpd2	L.C.N.	56.572
V5-P14-77	SPAC23D3.11	ayr1	1-acyldihydroxyacetone phosphate reductase	53.1451	L.I.
V5-P14-78	SPAC23H3.08c	bub3	mitotic spindle checkpoint protein Bub3	51.3369	50.2119
V5-P14-79	SPAC25B8.01	dap1	cytochrome P450 regulator Dap1	L.I.	53.7532
V5-P14-80	SPAC25B8.15c	0	wybutosine biosynthesis protein Tyw3	44.8565	L.I.
V5-P14-81	SPAC25G10.02	cce1	mitochondrial cruciform cutting endonuclease Cce1	48.3748	L.I.
V5-P14-82	SPAC26H5.10c	tif51	translation initiation factor eIF5A	L.I.	L.I.
V5-P14-83	SPAC29E6.09	0	sequence orphan	56.0736	L.I.
V5-P14-84	SPAC2E1P5.03	0	DNAJ domain protein Erj5	44.7761	49.5074
V5-P14-85	SPAC3G9.07c	hos2	histone deacetylase (class I) Hos2	72.7273	52.3077
V5-P14-86	SPAC4A8.09c	cwf21	complexed with Cdc5 protein Cwf21	46.8339	48.4271
V5-P14-87	SPAC4F10.06	0	BUD22 family protein	53.0303	44.5545
V5-P14-88	SPAC4G8.10	gos1	SNARE Gos1	50.7463	L.I.
V5-P14-89	SPAC4G8.11c	atp10	F1-F0 ATPase assembly protein	46.7153	L.I.
V5-P14-90	SPAC4H3.14c	0	sequence orphan	46.4755	45.0501
V5-P14-91	SPAC5D6.07c	pxa1	PXA domain protein	52.3457	51.3124
V5-P14-92	SPAC5H10.05c	0	NADHdh_2 domain protein	L.I.	50.9713
V5-P14-93	SPAC6B12.12	tom70	mitochondrial TOM complex subunit Tom70	50.9244	49.2212
V5-P14-94	SPAC6C3.06c	0	P-type ATPase, calcium transporting	45.7909	45.2206
V5-P14-95	SPAC6F6.02c	pof5	F-box protein Pof5	52.1197	48.8095
V5-P14-96	SPAC6F6.11c	0	pyridoxal kinase	45.5274	45.1153
V5-P15-01	SPAC869.06c	0	cation binding protein	50.4505	L.I.
V5-P15-02	SPAP32A8.02	0	xylose and arabinose reductase	56.7073	L.I.
V5-P15-03	SPAPB24D3.02c	0	amino acid permease, unknown 3	58.2583	53.7572
V5-P15-04	SPAPB24D3.08c	0	NADP-dependent oxidoreductase	61.8321	62.069
V5-P15-05	SPBC1198.01	0	glutathione-dependent formaldehyde dehydrogenase	L.I.	L.I.
V5-P15-06	SPBC1271.12	kes1	oxysterol binding protein	51.3673	54.4041
V5-P15-07	SPBC1683.07	mal1	alpha-glucosidase Mal1	53.7736	53.5059
V5-P15-08	SPBC16C6.03c	0	sequence orphan	50.0616	48.1028
V5-P15-09	SPBC16C6.09	ogm4	protein O-mannosyltransferase Ogm4	L.C.N.	57.3677
V5-P15-10	SPBC1709.11c	png2	ING family homolog Png2	43.956	53.0864
V5-P15-11	SPBC1773.17c	0	hydroxyacid dehydrogenase	L.I.	L.I.
V5-P15-12	SPBC1861.02	abp2	ARS binding protein Abp2	56.1955	56.0976
V5-P15-13	SPBC1861.06c	mug131	S. pombe specific UPF0300 family protein 4	50.2169	L.I.
V5-P15-14	SPBC19C2.04c	ubp11	ubiquitin C-terminal hydrolase Ubp11	55.3526	L.I.
				51.8322	51.0097
V5-P15-16	SPBC20F10.10	0	cyclin pho85 family	48.3113	52.5447
V5-P15-17	SPBC215.11c	0	aldo/keto reductase, unknown biological role	51.8594	L.I.
V5-P15-18	SPBC21B10.07	0	glycosyl hydrolase family 16	49.4949	44.1637
V5-P15-19	SPBC23E6.10c	0	methylthioribose-1-phosphate isomerase	L.I.	L.I.
V5-P15-20	SPBC28F2.02	mep33	mRNA export protein Mep33	L.I.	47.6861
V5-P15-21	SPBC28F2.05c	0	xylose and arabinose reductase	48.8104	48.716
V5-P15-22	SPBC2G5.02c	0	CK2 family regulatory subunit	53.9031	53.7332
V5-P15-23	SPBC31F10.03	0	ChaC-like protein	50.5832	52.1345
V5-P15-24	SPBC336.10c	tif512	translation initiation factor	54.067	L.I.
V5-P15-25	SPBC36.06c	spo9	farnesyl pyrophosphate synthetase	55.1895	56.2669
V5-P15-26	SPBC365.16	0	sequence orphan	52.5641	51.6706
V5-P15-27	SPBC3B9.13c	rpp102	60S acidic ribosomal protein Rpp1-2	40	44.0147
V5-P15-28	SPBC3D6.04c	mad1	mitotic spindle checkpoint protein Mad1	L.I.	45.2703
V5-P15-29	SPBC3D6.06c	0	ribose-phosphate pyrophosphokinase	54.1667	52.7778
V5-P15-30	SPBC609.04	caf5	spermine family transporter	48.3969	43.5659
V5-P15-31	SPBC660.17c	0	sequence orphan	45.8333	44.1211
V5-P15-32	SPBC685.04c	aps2	AP-2 adaptor complex subunit Aps2	44.5371	L.I.
V5-P15-33	SPBC839.13c	rpl1601	60S ribosomal protein L13/L16	L.I.	37.8641
V5-P15-34	SPBC887.15c	sur2	sphingosine hydroxylase	52.381	50
V5-P15-35	SPBC947.05c	0	ferric-chelate reductase	44.499	49.0244
V5-P15-36	SPBC947.15c	0	NADH dehydrogenase	48.2102	49.8172
V5-P15-37	SPBCPT2R1.01c	0	S. pombe specific DUF999 protein family 9	50.7777	44.8961
V5-P15-38	SPBP23A10.14c	ell1	RNA polymerase II transcription elongation factor SpELL	L.I.	L.I.	mat region
V5-P15-39	SPBP4H10.18c	0	sequence orphan	45.7966	L.I.
V5-P15-40	SPCC1020.05	0	phosphoprotein phosphatase	L.I.	L.I.
V5-P15-41	SPCC1259.08	0	conserved fungal protein	L.C.N.	L.C.N.
V5-P15-42	SPCC1259.14c	meu27	S. pombe specific UPF0300 family protein 5	49.0417	47.8632
V5-P15-43	SPCC126.13c	0	histone deacetylase complex subunit, SAP128 family	45.7143	47.0149
V5-P15-44	SPCC1442.07c	0	ubiquitin/metalloprotease fusion protein	45.6126	44.89
V5-P15-45	SPCC1442.11c	0	sequence orphan	47.0386	44.7036
V5-P15-46	SPCC1494.08c	0	conserved fungal protein	L.I.	L.I.
V5-P15-47	SPCC14G10.03c	ump1	proteasome maturation factor Ump1	NG	NG
V5-P15-48	SPCC162.03	0	short chain dehydrogenase	48.0757	49.8186
V5-P15-49	SPCC162.12	tco89	sequence orphan	48.5246	48.6266
V5-P15-50	SPCC1840.09	0	NAD dependent epimerase/dehydratase family protein	47.5568	45.6265
V5-P15-51	SPCC24B10.10c	0	mitochondrial outer membrane ATPase Msp1	50.062	46.625
V5-P15-52	SPCC297.04c	set7	histone lysine methyltransferase Set7	44.3053	L.I.
V5-P15-53	SPCC306.07c	0	U3 snoRNP-associated protein Cic1/Utp30 family	46.8002	46.7732
V5-P15-54	SPCC330.03c	0	NADPH-hemoprotein reductase	L.I.	46.5608
V5-P15-55	SPCC338.08	ctp1	sequence orphan	L.I.	L.I.	Diploids
V5-P15-56	SPCC364.01	0	sequence orphan	44.2151	44.108
V5-P15-57	SPCC4G3.02	aph1	bis(5'-nucleosidyl)-tetraphosphatase	47.191	54.7619
V5-P15-58	SPCC576.17c	0	membrane transporter	49.1525	43.4974
V5-P15-59	SPCC613.03	0	conserved fungal protein	57.6	47.3684
V5-P15-60	SPCC736.09c	0	TRAX	L.I.	45.9016
V5-P15-61	SPCC737.05	0	peroxin Pex28/29	46.5686	44.4444
V5-P15-62	SPCC777.08c	bit61	HbrB family protein	48.4536	53.9474
V5-P15-63	SPCC965.08c	alr1	alanine racemase Alr1	57.8947	43.3216
V5-P15-64	SPCC965.13	0	membrane transporter	45.2268	43.9963
V5-P15-65	SPCC970.05	rpl3601	60S ribosomal protein L36	44.898	35.1301
V5-P15-66	SPCP31B10.05	0	tyrosyl-DNA phosphodiesterase	48.3333	56.8966
V5-P15-67	SPAC1142.06	get3	GET complex ATPase subunit	46.1191	46.1475
V5-P15-68	SPAC14C4.01c	0	DUF1770 family protein	53.012	46.0909
V5-P15-69	SPAC16C9.01c	0	carbohydrate kinase	43.691	L.I.
V5-P15-70	SPAC16E8.05c	mde1	sequence orphan	43.9806	45.686
V5-P15-71	SPAC17A5.09c	0	protein phosphatase regulatory subunit Glc9	44.1231	53.9683
V5-P15-72	SPAC17G6.17	pof8	F-box protein Pof8	49.4737	45.3333
V5-P15-73	SPAC17G8.10c	dma1	mitotic spindle checkpoint protein Dma1	L.I.	48.7843
V5-P15-74	SPAC1834.10c	0	sequence orphan	47.7798	46.0692
V5-P15-75	SPAC186.08c	Unassigned	L-lactate dehydrogenase	47.9497	48.1686
V5-P15-76	SPAC18G6.04c	shm2	serine hydroxymethyltransferase Shm2	47.9521	54.8872
V5-P15-77	SPAC1952.10c	0	conserved fungal protein	47.5509	48.283
V5-P15-78	SPAC19G12.09	0	NADH/NADPH dependent indole-3-acetaldehyde reductase AKR3C2	44.9723	44.6686
V5-P15-79	SPAC20G8.07c	erg2	C-8 sterol isomerase Erg2	45.2936	43.7358
V5-P15-80	SPAC222.12c	atp2	F1-ATPase beta subunit	L.C.N.	L.C.N.
V5-P15-81	SPAC227.04	0	autophagy C terminal domain family protein	46.0666	L.I.
V5-P15-82	SPAC22F3.13	tsc1	hamartin	50.2246	52.3534
V5-P15-83	SPAC22G7.07c	0	mRNA (N6-adenosine)-methyltransferase	43.8676	47.1264
V5-P15-84	SPAC22H12.05c	0	fasciclin domain protein	50.8728	48.422
V5-P15-85	SPAC23G3.10c	ssr3	SWI/SNF and RSC complex subunit Ssr3	46.9388	50.8655
V5-P15-86	SPAC24C9.12c	0	glycine hydroxymethyltransferase	L.C.N.	L.C.N.
V5-P15-87	SPAC26A3.07c	rpl1101	60S ribosomal protein L11	L.C.N.	L.C.N.
V5-P15-88	SPAC26H5.09c	0	GFO/IDH/MocA family oxidoreductase	75.0282	50.2571
V5-P15-89	SPAC29A4.09	0	rRNA processing protein Rrp17	L.I.	41.6945
V5-P15-90	SPAC31G5.11	pac2	cAMP-independent regulatory protein Pac2	L.I.	50
V5-P15-91	SPAC323.01c	0	mitochondrial NADH kinase	50.3679	L.I.
V5-P15-92	SPAC4A8.02c	0	conserved protein (broad species distribution)	45.405	49.3506
V5-P15-93	SPAC4C5.02c	ryh1	GTPase Ryh1	47.7369	44.8332
V5-P15-94	SPAC4F8.15	itr1	myo-inositol transporter Itr1	L.I.	48.5217
V5-P15-95	SPAC4G9.13c	vps26	retromer complex subunit Vps26	52.8194	55.8824
V5-P15-96	SPAC5D6.02c	mug165	sequence orphan	45.8065	L.I.
V5-P16-01	SPAC6B12.09	trm10	tRNA m(1)G methyltransferase Trm10	47.2	54.0179
V5-P16-02	SPAC732.02c	0	6-phosphofructo-2-kinase	49.2188	56.8895
V5-P16-03	SPAC806.04c	0	DUF89 family protein	58.2549	53.8153
V5-P16-04	SPAC8F11.10c	pvg1	pyruvyltransferase	L.C.N.	L.C.N.
V5-P16-05	SPAC9E9.09c	0	aldehyde dehydrogenase	L.C.N.	L.C.N.
V5-P16-06	SPACUNK4.09	0	conserved protein	57.1543	57.7465
V5-P16-07	SPAPB1A10.14	0	F-box protein, unnamed	L.I.	55.233
V5-P16-08	SPBC1271.06c	mug96	sequence orphan	L.I.	L.I.
V5-P16-09	SPBC1271.08c	0	sequence orphan	43.9623	55.3929
V5-P16-10	SPBC13E7.06	msd1	spindle pole body protein Msd1	53.0392	45.678
V5-P16-11	SPBC16G5.13	0	sequence orphan	L.I.	55.0045
V5-P16-12	SPBC16H5.06	rip1	ubiquinol-cytochrome-c reductase complex subunit 5	56.5926	50
V5-P16-13	SPBC1709.04c	cyp3	cyclophilin family peptidyl-prolyl cis-trans isomerase Cyp3	L.C.N.	L.I.
V5-P16-14	SPBC18E5.08	Unassigned	N-acetyltransferase	L.I.	L.I.
V5-P16-15	SPBC20F10.02c	0	DUF1741 family protein	47.8723	45.5197
V5-P16-17	SPBC215.10	0	haloacid dehalogenase-like hydrolase	L.I.	L.I.
V5-P16-18	SPBC23E6.01c	0	RNA-binding protein	46.3755	45.8259
V5-P16-19	SPBC29A10.01	ccr1	NADPH-cytochrome p450 reductase	L.I.	L.I.
V5-P16-20	SPBC29A10.05	exo1	exonuclease I Exo1	48.737	L.I.
V5-P16-21	SPBC29A10.11c	vps902	guanyl-nucleotide exchange factor Vps902	47.2422	47.7807
V5-P16-22	SPBC2A9.07c	0	zf-PARP-type zinc finger protein	45.4449	48.8499
V5-P16-23	SPBC2G5.06c	hmt2	sulfide-quinone oxidoreductase	47.3684	47.8333
V5-P16-24	SPBC32F12.03c	gpx1	glutathione peroxidase Gpx1	51.0519	55.615
V5-P16-25	SPBC342.01c	alg6	glucosyltransferase Alg6	L.C.N.	L.C.N.
V5-P16-26	SPBC354.12	gpd3	glyceraldehyde 3-phosphate dehydrogenase Gpd3	44.4853	53.8462
V5-P16-27	SPBC359.04c	0	DIPSY family	L.I.	46.2451
V5-P16-28	SPBC3B9.04	0	mitochondrial methyltransferase	50.9132	45.4318
V5-P16-29	SPBC3H7.11	0	actin binding methyltransferase	47.9452	47.6621
V5-P16-30	SPBC685.03	0	sequence orphan	L.I.	46.4806
V5-P16-31	SPBC8E4.02c	0	sequence orphan	48.2382	47.7932
V5-P16-32	SPBC8E4.05c	0	fumarate lyase superfamily	L.I.	44.3536
V5-P16-33	SPBPB10D8.02c	0	arylsulfatase	47.7095	47.0588
V5-P16-34	SPBPB10D8.05c	0	membrane transporter	47.708	51.6667
V5-P16-35	SPCC1020.06c	tal1	transaldolase	58.5859	59.7561
V5-P16-36	SPCC1235.13	ght6	hexose transporter Ght6	45.0172	48.2947
V5-P16-37	SPCC1281.07c	0	glutathione S-transferase Gst3	45.4545	47.401
V5-P16-38	SPCC1450.03	0	ribonucleoprotein (RNP) complex	50.4119	L.I.
V5-P16-39	SPCC1620.04c	mug55	Cdc20/Fizzy family WD repeat protein	49.6579	46.9526
V5-P16-40	SPCC1682.14	rpl1902	60S ribosomal protein L19B	L.I.	50.7937
V5-P16-41	SPCC1739.06c	0	uroporphyrin methyltransferase	47.6948	46.8314
V5-P16-42	SPCC191.09c	gst1	glutathione S-transferase Gst1	L.I.	45.2765
V5-P16-43	SPCC2H8.05c	dbl1	sequence orphan	51.7241	56.4103
V5-P16-44	SPCC31H12.06	mug111	sequence orphan	L.I.	47.5816
V5-P16-45	SPCC550.08	0	N-acetyltransferase	43.4168	43.7662
V5-P16-46	SPCC584.16c	0	sequence orphan	50.8772	46.4286
V5-P16-47	SPCC613.10	qcr2	ubiquinol-cytochrome-c reductase complex core protein Qcr2	NG	NG
V5-P16-48	SPCC622.08c	hta1	histone H2A alpha	L.I.	L.I.
V5-P16-49	SPCC70.10	0	sequence orphan	53.8462	46.009
V5-P16-50	SPCC737.06c	0	glutamate-cysteine ligase regulatory subunit	L.I.	L.I.
V5-P16-51	SPCC777.06c	0	hydrolase	50.614	49.1499
V5-P16-52	SPCC825.05c	0	splicing coactivator SRRM1	L.I.	46.1287
V5-P16-53	SPAC1002.02	mug31	nucleoporin Pom34	47.3399	52.5253
V5-P16-54	SPAC1002.12c	0	succinate-semialdehyde dehydrogenase	52.8926	53.6082
V5-P16-55	SPAC1002.17c	urg2	uracil phosphoribosyltransferase	L.I.	45.4482
V5-P16-56	SPAC1002.18	urg3	DUF1688 family protein	43.9338	43.9495
V5-P16-57	SPAC1039.02	0	phosphoprotein phosphatase	51.7139	47.6071
V5-P16-58	SPAC11D3.03c	0	meiotic chromosome segregation protein	44.6512	L.I.
V5-P16-59	SPAC11G7.04	ubi1	ribosomal-ubiquitin fusion protein Ubi1	L.I.	L.I.
V5-P16-60	SPAC12B10.11	exg2	glucan 1,3-beta-glucosidase Exg2	L.I.	L.C.N.
V5-P16-61	SPAC144.04c	spe1	ornithine decarboxylase Spe1	L.C.N.	L.C.N.
V5-P16-62	SPAC14C4.06c	0	poly(A) binding protein Nab2	41.7417	39.0991
V5-P16-63	SPAC17A5.02c	dbr1	RNA lariat debranching enzyme Dbr1	L.I.	52.8205
V5-P16-64	SPAC17G8.11c	0	mannosyltransferase complex subunit	57.2289	50.9804
V5-P16-65	SPAC1952.05	gcn5	histone acetyltransferase Gcn5	45.4713	43.5484
V5-P16-66	SPAC1A6.08c	mug125	sequence orphan	L.I.	45.4042
V5-P16-67	SPAC20H4.11c	rho5	Rho family GTPase Rho5	45.2915	53.0303
V5-P16-68	SPAC21E11.03c	pcr1	transcription factor Pcr1	L.I.	48.0747
V5-P16-69	SPAC23C4.07	tht2	meiotically upregulated gene Mug22	53.7879	45.6576
V5-P16-70	SPAC29A4.18	prw1	Clr6 histone deacetylase complex subunit Prw1	57.3529	45.6067
V5-P16-71	SPAC31A2.09c	apm4	AP-2 adaptor complex subunit Apm4	49.3694	L.I.
V5-P16-72	SPAC328.03	tps1	alpha,alpha-trehalose-phosphate synthase [UDP-forming]	46.4968	L.C.N.
V5-P16-73	SPAC3H8.08c	0	transcription factor	44.5521	46.5991
V5-P16-74	SPAC4F10.17	0	conserved fungal protein	L.I.	L.I.
V5-P16-75	SPAC4F8.01	did4	vacuolar sorting protein Did4	49.0849	47.4715
V5-P16-76	SPAC4F8.03	sdo1	SBDS family protein	54.3103	46.3235
V5-P16-77	SPAC4G9.11c	cmb1	cytosine-mismatch binding protein 1	46.5545	L.I.
V5-P16-78	SPAC57A7.07c	0	homocysteine methyltransferase	47.6105	47.1125
V5-P16-79	SPAC5H10.01	0	DUF1445 family protein	47.3792	43.4093
V5-P16-80	SPAC5H10.12c	0	acetylglucosaminyltransferase	53.4247	L.I.
V5-P16-81	SPAC630.04c	0	sequence orphan	55.4054	58.3333
V5-P16-82	SPAC664.12c	0	LYR family protein	L.I.	49.3976
V5-P16-83	SPAC6G10.08	idp1	isocitrate dehydrogenase Idp1	L.C.N.	L.I.
V5-P16-84	SPAC806.07	ndk1	nucleoside diphosphate kinase	51.2032	44.9309
V5-P16-85	SPAC823.05c	tlg2	SNARE Tlg2	52.1127	45.121
V5-P16-86	SPAC922.04	0	sequence orphan	47.6075	47.8312
V5-P16-87	SPAC977.05c	0	conserved fungal protein	48.0061	L.I.
V5-P16-88	SPAPB8E5.06c	rpl302	60S ribosomal protein L3	72.2543	55.8824
V5-P16-89	SPAPYUG7.04c	rpb9	DNA-directed RNA polymerase II complex subunit Rpb9	54.0741	46.7221
V5-P16-90	SPBC1105.02c	lys4	homocitrate synthase	56.0976	53.4483
V5-P16-91	SPBC119.03	0	S-adenosylmethionine-dependent methyltransferase	54.8673	56.7568
V5-P16-92	SPBC1289.13c	0	alpha-1,2-galactosyltransferase	L.C.N.	L.C.N.
V5-P16-93	SPBC12C2.01c	0	sequence orphan	L.I.	47.4074
V5-P16-94	SPBC15D4.12c	mug98	sequence orphan	58.427	50.4505
V5-P16-95	SPBC1604.20c	tea2	kinesin-like protein Tea2	L.I.	L.I.
V5-P16-96	SPBC1683.11c	0	isocitrate lyase	55.6701	L.I.
V5-P17-01	SPBC16A3.13	meu7	alpha-amylase homolog Aah4	56.4103	L.I.
V5-P17-02	SPBC16D10.11c	rps1801	40S ribosomal protein S18	46.19	L.I.
V5-P17-03	SPBC1709.16c	0	conserved protein (fungal bacterial plant)	53.7783	47.6923
V5-P17-04	SPBC1711.11	0	autophagy associated protein	L.I.	L.I.
V5-P17-05	SPBC20F10.03	0	conserved eukaryotic protein	51.2821	L.I.
V5-P17-06	SPBC23E6.03c	nta1	protein N-terminal amidase Nta1	56.1549	L.I.
V5-P17-07	SPBC25B2.10	Unassigned	Usp (universal stress protein) family protein	56.3201	56.969
V5-P17-08	SPBC27B12.08	0	AP-1 accessory protein	52.0374	51.959
V5-P17-09	SPBC29A3.10c	atp14	F1-ATPase subunit H	L.C.N.	L.C.N.
V5-P17-10	SPBC2A9.05c	0	DUF846 family protein	L.I.	L.I.
V5-P17-11	SPBC317.01	mbx2	MADS-box transcription factor Pvg4	L.I.	48.0832
V5-P17-12	SPBC337.15c	coq7	ubiquinone biosynthesis protein Coq7	L.C.N.	L.C.N.
V5-P17-13	SPBC3E7.07c	0	DUF757 family protein	55.9231	51.5759
V5-P17-14	SPBC405.06	0	DNAJ protein Xdj1	57.7622	53.5817
V5-P17-15	SPBC409.16c	0	sequence orphan	L.I.	49.8711
V5-P17-16	SPBC646.06c	agn2	glucan endo-1,3-alpha-glucosidase Agn2	53.41	51.3353
				53.9916	46.9529
V5-P17-18	SPBC6B1.03c	0	Pal1 family protein	L.I.	L.I.
V5-P17-19	SPBC725.15	ura5	orotate phosphoribosyltransferase Ura5	NG	NG
V5-P17-20	SPBC83.18c	0	C2 domain protein	52.587	52.5501
V5-P17-21	SPBC839.05c	rps1701	40S ribosomal protein S17	L.I.	46.7153
V5-P17-22	SPBP4H10.19c	0	calreticulin/calnexin homolog	L.I.	L.I.
V5-P17-23	SPBPB2B2.08	0	conserved fungal protein	55.8909	L.I.
V5-P17-24	SPBPB2B2.09c	0	2-dehydropantoate 2-reductase	57.2874	L.I.
V5-P17-25	SPCC1235.08c	pdh1	DUF1751 family protein	52.5245	L.I.
V5-P17-26	SPCC1281.04	0	pyridoxal reductase	53.9945	51.3761
V5-P17-27	SPCC1393.08	0	transcription factor	L.C.N.	L.C.N.
V5-P17-28	SPCC162.04c	wtf13	wtf element Wtf13	L.I.	44.2202
V5-P17-29	SPCC162.05	coq3	hexaprenyldihydroxybenzoate methyltransferase	NG	NG
V5-P17-30	SPCC1682.11c	0	DUF580 family protein	48.3969	52.5485
V5-P17-31	SPCC1739.05	set5	histone lysine methyltransferase Set5	55.7494	45.6973
V5-P17-32	SPCC1919.13c	0	conserved eukaryotic protein	L.I.	53.1315
V5-P17-33	SPCC24B10.12	0	CGI121 family protein	57.1206	50.6944
V5-P17-34	SPCC330.12c	sdh3	succinate dehydrogenase (ubiquinone)	49.2179	49.7603
V5-P17-35	SPCC569.03	0	DUF1773 family protein 4	50.5224	53.7513
V5-P17-36	SPCC663.12	cid12	poly(A) polymerase Cid12	57.1429	L.I.
V5-P17-37	SPCC777.15	0	tRNA dihydrouridine synthase Dus4	50.1294	54.9157
V5-P17-38	SPCC794.10	0	UTP-glucose-1-phosphate uridylyltransferase	48.9904	47.619
V5-P17-39	SPAC10F6.08c	0	HMG box protein	44.2406	44.4191
V5-P17-40	SPAC14C4.08	mug5	meiotically upregulated gene Mug5	54.1176	48.7208
V5-P17-41	SPAC14C4.09	agn1	glucan endo-1,3-alpha-glucosidase Agn1	L.I.	L.I.
V5-P17-42	SPAC1565.03	0	sequence orphan	51.1058	47.5446
V5-P17-43	SPAC1610.01	0	conserved fungal protein	L.C.N.	L.C.N.
V5-P17-44	SPAC16E8.17c	0	succinate-CoA ligase	50.6146	46.0852
V5-P17-45	SPAC17G8.14c	pck1	protein kinase C (PKC)-like Pck1	50.253	L.I.
V5-P17-46	SPAC1805.03c	trm13	tRNA 2'-O-methyltransferase Trm13	50.1362	52.6066
V5-P17-47	SPAC1B3.02c	0	transcription elongation factor, Elf1 family	52.8314	46.8037
V5-P17-48	SPAC23H4.10c	thi4	thiamine-phosphate dipyrophosphorylase/hydroxyethylthiazole kinase	NG	NG
V5-P17-49	SPAC25B8.09	0	trans-aconitate 3-methyltransferase	57.8365	50.978
V5-P17-50	SPAC25G10.05c	his1	ATP phosphoribosyltransferase	NG	NG
V5-P17-51	SPAC29B12.06c	rcd1	RNA-binding protein Rcd1	44.6559	L.I.
V5-P17-52	SPAC2G11.04	0	RNA-binding protein	48.8007	43.5252
V5-P17-53	SPAC3A11.04	0	siepin homolog	52.35	50.3497
V5-P17-54	SPAC3C7.14c	obr1	ubiquitinated histone-like protein Uhp1	48.5344	L.I.
V5-P17-55	SPAC56F8.14c	mug115	sequence orphan	48.1992	48.9461
V5-P17-56	SPAC589.10c	0	ribomal-ubiquitin fusion protein Ubi5	L.I.	43.659
V5-P17-57	SPAC5H10.02c	0	ThiJ domain protein	50.4921	51.6667
V5-P17-58	SPAC607.07c	0	sequence orphan	50.4006	48.9194
V5-P17-59	SPAC6B12.05c	0	chromatin remodeling complex subunit	46.1731	46.6735
V5-P17-60	SPAC6F12.03c	fsv1	SNARE Fsv1	50.6967	54.4093
V5-P17-61	SPAC6G9.03c	mug183	histone chaperone Rtt106-like	49.916	46.8085
V5-P17-62	SPAC7D4.05	0	hydrolase	50.0994	45.7364
V5-P17-63	SPAP8A3.07c	0	phospho-2-dehydro-3-deoxyheptonate aldolase	50.5092	50
V5-P17-64	SPAPB24D3.03	0	agmatinase	50	46.9565
V5-P17-65	SPAPB8E5.08	0	sequence orphan	53.4483	47.5676
V5-P17-66	SPBC1271.03c	0	phosphoprotein phosphatase	46.0317	48.4674
V5-P17-67	SPBC1347.13c	0	ribose methyltransferase	49.4792	48.405
V5-P17-68	SPBC13G1.04c	0	alkB homolog	52.4119	46.2253
V5-P17-69	SPBC146.02	Unassigned	sequence orphan	53.4431	51.567
V5-P17-70	SPBC1683.10c	pcl1	ferrous iron transporter Pcl1	51.5327	L.I.
V5-P17-71	SPBC1711.12	ppp16	serine peptidase	L.I.	L.I.
V5-P17-72	SPBC1718.07c	zfs1	transcription factor Zfs1	L.I.	L.I.
V5-P17-73	SPBC18A7.01	0	X-Pro dipeptidase	L.I.	43.5052
V5-P17-74	SPBC1921.04c	0	sequence orphan	43.8395	51.0638
V5-P17-75	SPBC1921.06c	pvg3	beta-1,3-galactosyltransferase	L.I.	L.I.
V5-P17-76	SPBC1E8.02	0	ubiquitin family protein, unknown	52.9324	50.6589
V5-P17-77	SPBC24C6.10c	0	conserved eukaryotic protein	45.7831	48.7179
V5-P17-78	SPBC2F12.09c	atf21	transcription factor Atf21	46.5046	L.I.
V5-P17-79	SPBC2G2.07c	mug178	mitochondrial ribosomal protein subunit L51-b	L.I.	51.1628
V5-P17-80	SPBC2G5.01	0	DUF1682 family protein	49.1228	54.2169
V5-P17-81	SPBC2G5.03	ctu1	ATP binding protein	52.0231	44.3469
V5-P17-82	SPBC530.03c	bag102	BAG family molecular chaperone regulator	52.0851	48.4127
V5-P17-83	SPCC1183.09c	pmp31	plasma membrane proteolipid Pmp31	48.4272	48.6267
V5-P17-84	SPCC1235.03	0	SMR and CUE domain protein	51.3729	52.4034
V5-P17-85	SPCC126.10	iah1	isoamyl acetate hydrolytic enzyme Iah1	47.5212	46.9027
V5-P17-86	SPCC1393.10	ctr4	copper transporter complex subunit Ctr4	NG	NG
V5-P17-87	SPCC1442.13c	0	RNA-binding protein	47.3868	47.0693
V5-P17-88	SPCC16A11.15c	0	sequence orphan	L.I.	45.3858
V5-P17-89	SPCC1795.06	map2	P-factor	57.2727	55.4545
V5-P17-90	SPCC18B5.09c	0	sequence orphan	L.I.	L.I.
V5-P17-91	SPCC285.10c	0	SPRY domain protein	L.I.	49.4275
V5-P17-92	SPCC338.14	0	adenosine kinase	L.C.N.	L.C.N.
V5-P17-93	SPCC663.09c	0	short chain dehydrogenase	51.3043	48.2524
V5-P17-94	SPCP20C8.02c	0	S. pombe specific UPF0321 family protein 1	52.3045	51.5432
V5-P17-95	SPCPB1C11.01	amt1	ammonium transporter Amt1	52.9993	47.0445
V5-P17-96	SPAC1093.02	0	pyridoxamine 5'-phosphate oxidase	50.1231	L.I.
V5-P18-01	SPAC13D6.01	pof14	F-box protein Pof14	53.8524	55.0336
V5-P18-02	SPAC13D6.02c	byr3	zinc finger protein Byr3	48.755	44.697
V5-P18-03	SPAC14C4.10c	0	Nudix family hydrolase	53.7209	L.I.
V5-P18-04	SPAC167.06c	mug143	sequence orphan	55.1561	54.6377
V5-P18-05	SPAC1783.06c	atg12	autophagy associated protein Atg12	48.2815	L.I.
V5-P18-06	SPAC17G8.08c	0	human TMEM165 homolog	51.7966	L.I.
V5-P18-07	SPAC18B11.03c	0	N-acetyltransferase	54.6058	48.4453
V5-P18-08	SPAC18G6.01c	0	conserved fungal protein	57.3024	55.4645
V5-P18-09	SPAC19G12.04	0	ureidoglycolate hydrolase	55.5144	52.6643
V5-P18-10	SPAC1A6.07	0	sequence orphan	57.2496	49.6536
V5-P18-11	SPAC1B3.06c	0	UbiE family methyltransferase	L.I.	48.5112
V5-P18-12	SPAC20H4.03c	tfs1	transcription elongation factor TFIIS	51.3208	59.8465
V5-P18-13	SPAC22A12.03c	csn4	COP9/signalosome complex subunit Csn4	51.8072	55.0765
V5-P18-14	SPAC22E12.05c	rer1	Rer1 family protein	54.8872	57.394
V5-P18-15	SPAC23A1.14c	0	cystathionine gamma-synthase	L.I.	56.7148
V5-P18-16	SPAC823.12	0	zinc finger protein Pep5/Vps11	NG	NG
V5-P18-17	SPAC31A2.12	0	arrestin/PY protein 1	L.I.	51.108
V5-P18-19	SPAC31A2.13c	sft1	SNARE Sft1	45.1485	L.C.N.
V5-P18-20	SPAC3G9.11c	0	pyruvate decarboxylase	L.I.	56.7616
V5-P18-21	SPCC794.08	0	HEAT repeat protein, unknown biological role	59.2337	L.I.
V5-P18-22	SPAC630.06c	0	conserved fungal protein	58.5236	L.I.
V5-P18-23	SPAC6G10.11c	ubi3	ribosomal ubiquitin fusion protein Ubi3	L.I.	L.I.
V5-P18-24	SPAC9.08c	0	steroid reductase	56.7299	53.3933
V5-P18-25	SPAC977.14c	0	aldo/keto reductase, unknown biological role	50.4819	L.I.
V5-P18-26	SPAPB1A10.10c	ypt71	GTPase Ypt71	47.7178	48.5714
V5-P18-27	SPAPB21F2.02	Unassigned	Dopey family protein	50.9036	45.7275
V5-P18-28	SPBC11B10.10c	pht1	histone H2A variant	53.0245	L.C.N.
V5-P18-29	SPBC12C2.09c	0	Haemolysin-III family protein	45.4721	49.8567
V5-P18-30	SPBC13E7.07	0	sequence orphan	L.I.	53.9739
V5-P18-31	SPBC15C4.06c	Unassigned	ubiquitin-protein ligase E3	L.I.	L.I.
V5-P18-32	SPBC16C6.04	dbl6	sequence orphan	51.8453	54.28
V5-P18-33	SPBC1773.05c	tms1	hexitol dehydrogenase	50.9597	L.I.
V5-P18-34	SPBC17D11.03c	0	conserved fungal protein	50.7737	49.348
V5-P18-35	SPBC215.03c	csn1	COP9/signalosome complex subunit Csn1	53.8462	52.8358
V5-P18-36	SPBC25H2.09	0	DUF1690 family protein	53.92	62.1145
V5-P18-37	SPBC83.16c	0	conserved fungal protein	49.2117	48.2629
V5-P18-38	SPBC902.05c	idh2	isocitrate dehydrogenase (NAD+) subunit 2	48.494	49.2447
V5-P18-39	SPBP35G2.02	0	DUF1000 family protein	44.3959	46.7652
V5-P18-40	SPBP35G2.04c	0	sequence orphan	46.5174	50.8065
V5-P18-41	SPBP4H10.05c	spe2	S-adenosylmethionine decarboxylase proenzyme Spe2	L.C.N.	L.C.N.
V5-P18-42	SPCC191.05c	0	nucleoside 2-deoxyribosyltransferase	50.6358	46.5976
V5-P18-43	SPCC622.15c	0	double-strand break repair protein	43.7008	46.9208
V5-P18-44	SPCC663.11	0	ww domain binding protein 11 (wbp11) ortholog	L.I.	L.I.
V5-P18-45	SPCC663.13c	naa50(nat5)	N-acetyltransferase	51.2489	48.9498
V5-P18-46	SPCC70.03c	Unassigned	proline dehydrogenase	49.443	51.3889
V5-P18-47	SPCC736.02	0	sequence orphan	50.1776	46.19
V5-P18-48	SPCC965.07c	gst2	glutathione S-transferase Gst2	L.I.	50.8719
V5-P18-49	SPAC13C5.04	0	glutamine amidotransferase	54.4534	52.2659
V5-P18-50	SPAC13D6.04c	btb3	BTB/POZ domain protein Btb3	47.7193	49.0137
V5-P18-51	SPAC13G7.06	met16	phosphoadenosine phosphosulfate reductase	L.I.	L.C.N.
V5-P18-52	SPAC13G7.12c	0	choline kinase	47.1609	56.4103
V5-P18-53	SPAC1610.02c	0	mitochondrial ribosomal protein subunit L1	L.C.N.	L.C.N.
V5-P18-54	SPAC16A10.03c	0	zinc finger protein Pep5/Vps11	51.1111	57.7061
V5-P18-55	SPAC16E8.01	shd1(sla1)	cytoskeletal protein binding protein Sla1 family	43.804	45.6656
V5-P18-56	SPAC17C9.14	0	Pex19 protein family	47.6244	45.7216
V5-P18-57	SPAC17C9.15c	0	sequence orphan	L.I.	46.6435
V5-P18-58	SPAC1834.08	mak1	histidine kinase Mak1	51.4263	50.1913
V5-P18-59	SPAC19D5.06c	din1	Dhp1p-interacting protein Din1	54.8387	L.I.
V5-P18-60	SPAC24C9.16c	cox8	cytochrome c oxidase subunit VIII	51.3228	47.3077
V5-P18-61	SPAC3H1.14	0	cytoplasmic vesicle protein, Vid24 family	48.4581	43.5724
V5-P18-62	SPAC3H8.04	0	chromosome segregation protein	49.0712	L.I.
V5-P18-63	SPAC4D7.07c	0	sequence orphan	44.385	50.3536
V5-P18-64	SPAC823.09c	0	L-asparaginase	53.4202	L.I.
V5-P18-65	SPBC1604.03c	0	sequence orphan	L.I.	47.7215
V5-P18-66	SPBC1711.06	rpl401	60S ribosomal protein L2	L.I.	L.C.N.
V5-P18-67	SPBC21C3.20c	git1	C2 domain protein Git1	L.C.N.	L.C.N.
V5-P18-68	SPBC8D2.11	0	sequence orphan	48.7854	48.134
V5-P18-69	SPBC902.03	0	Spo7 homolog	55.0196	L.I.
V5-P18-70	SPBP35G2.12	0	nucleoside diphosphate-sugar hydrolase	53.3133	47.262
V5-P18-71	SPCC13B11.03c	0	hydroxyacylglutathione hydrolase	45.6321	54.5521
V5-P18-72	SPCC1442.04c	0	conserved fungal protein	51.7771	51.5734
V5-P18-73	SPCC1620.13	Unassigned	phosphoglycerate mutase family	57	45.8778
V5-P18-74	SPCC1739.07	cti1	substrate-specific nuclear cofactor for exosome activity	L.I.	L.C.N.
V5-P18-75	SPCC1840.08c	0	protein disulfide isomerase	45.269	49.9327
V5-P18-76	SPCC645.12c	0	sequence orphan	48.8769	L.I.
V5-P18-77	SPCC830.08c	0	Golgi membrane protein	L.I.	L.I.
V5-P18-78	SPAC17A5.05c	0	conserved fungal protein	51.9481	45.5213
V5-P18-79	SPAC17C9.10	stm1	G-protein coupled receptor Stm1	L.I.	48.4349
V5-P18-80	SPAC186.03	0	L-asparaginase	50.818	49.3817
V5-P18-81	SPAC1F12.04c	Unassigned	conserved fungal protein	46.3115	44.1103
V5-P18-82	SPAC22E12.03c	0	THIJ/PFPI family peptidase	L.I.	45.9519
V5-P18-83	SPAC23C11.02c	rps23	40S ribosomal protein S23	43.3121	41.6667
V5-P18-84	SPAC29B12.12	0	helper of TIM (Predicted)	46.8261	50.6173
V5-P18-85	SPAC3G6.01	hrp3	ATP-dependent DNA helicase Hrp3	44.086	46.0784
V5-P18-86	SPAC513.04	0	sequence orphan	46.1635	44.9294
V5-P18-87	SPAC694.04c	0	conserved eukaryotic protein	49.5842	46.3203
V5-P18-88	SPAC6B12.14c	0	conserved fungal protein	43.7111	56.6372
V5-P18-89	SPAC6C3.07	mug68	sequence orphan	55.2381	48.5437
V5-P18-90	SPAC890.06	0	nucleoporin Nup157/170	49.4163	56.5217
V5-P18-91	SPAC922.07c	atd2	aldehyde dehydrogenase	L.I.	L.I.
V5-P18-92	SPBC1604.16c	0	RNA-binding protein	49.5683	L.I.
V5-P18-93	SPBC1683.06c	0	uridine ribohydrolase	52.3179	47.6027
V5-P18-94	SPBC18H10.08c	ubp4	ubiquitin C-terminal hydrolase Ubp4	L.I.	47.9967
V5-P18-95	SPBC2F12.05c	0	sterol binding ankyrin repeat protein	44.1753	44.6154
V5-P18-96	SPBC30B4.01c	wsc1	transmembrane receptor Wsc1	50.1385	48.0972
V5-P19-01	SPBC31F10.15c	atp15	F0-ATPase epsilon subunit	47.5	56.2016
V5-P19-02	SPBC36B7.06c	mug20	sequence orphan	56.5942	53.6585
V5-P19-03	SPBC409.17c	0	DUF1769 family protein	58.5284	L.I.
V5-P19-04	SPBP4H10.17c	0	carboxyl methyl esterase	52.1127	L.I.
V5-P19-05	SPBP8B7.28c	0	sequence orphan	50.6876	49.6335
V5-P19-06	SPCC1020.09	0	WD repeat protein, human WDR79 family	55.5556	55.1124
V5-P19-07	SPCC1223.10c	eaf1	RNA polymerase II transcription elongation factor SpEAF	49.2063	L.I.
V5-P19-08	SPCC126.15c	sec65	signal recognition particle subunit Sec65	54	57.9545
V5-P19-09	SPCC613.11c	meu23	DUF1773 family protein 2	58.3178	50.7692
V5-P19-10	SPCC622.01c	0	sequence orphan	56.4356	L.I.
V5-P19-11	SPCC63.06	0	human WDR89 family WD repeat protein	46.6523	48.4432
V5-P19-12	SPCC63.13	0	DNAJ domain protein	54.2797	50.5747
V5-P19-13	SPCC645.07	rgf1	RhoGEF for Rho1, Rgf1	63.1944	51.6566
V5-P19-14	SPAC12G12.13c	cid14	poly(A) polymerase Cid14	L.I.	L.I.
V5-P19-15	SPAC14C4.04	B22918-2	hypothetical protein	52.6577	58.0979
V5-P19-16	SPAC186.06	0	human MAWBP homolog	L.I.	59.3088
V5-P19-17	SPAC25H1.06	0	histone acetyltransferase complex subunit	L.I.	L.I.
V5-P19-18	SPAC4A8.07c	0	sphingoid long chain base (LCB) kinase	55.7567	55.3236
				45.2941	53.2972
V5-P19-20	SPAC6G9.01c	0	conserved protein	55.5645	53.8658
V5-P19-21	SPAC869.09	0	conserved fungal protein	54.469	L.I.
V5-P19-22	SPAC9.02c	0	N-acetyltransferase	46.0759	45.6522
V5-P19-23	SPAC926.05c	0	diphthamide biosynthesis protein Dph4	53.2895	56.3964
V5-P19-24	SPAC959.05c	0	protein disulfide isomerase	49.5479	L.I.
V5-P19-25	SPAP7G5.05	rpl1002	60S ribosomal protein L10	L.I.	43.6635
V5-P19-26	SPAPB8E5.10	Unassigned	sequence orphan	52.8511	L.I.
V5-P19-27	SPBC115.03	0	gfo/idh/mocA family oxidoreductase	56.1163	56.2992
V5-P19-28	SPBC21C3.06	0	sequence orphan	48.1928	L.I.
V5-P19-29	SPBC29A3.08	pof4	elongin-A, F-box protein Pof4	NG	NG
V5-P19-30	SPBC3B8.10c	0	NLI interacting factor family	54.9708	56.8816
V5-P19-31	SPBC409.20c	psh3	ER chaperone SHR3 homologue Psh3	NG	NG
V5-P19-32	SPBC4F6.10	vps901	guanyl-nucleotide exchange factor Vps901	L.I.	44.186
V5-P19-33	SPBC651.04	0	sequence orphan	57.748	57.1823
V5-P19-34	SPBC8D2.04	hht2	histone H3 h3.2	47.8431	L.I.
V5-P19-35	SPCC11E10.06c	0	RNA polymerase II elongator complex subunit Elp4	L.I.	L.I.
V5-P19-36	SPCC1795.10c	0	Sed5 Vesicle Protein Svp26	L.I.	L.I.
V5-P19-37	SPCC777.09c	arg1	acetylornithine aminotransferase	47.7028	50.9074
V5-P19-38	SPCC965.09	0	nitrilase	L.I.	L.I.
V5-P19-39	SPCC965.14c	0	cytosine deaminase	56.1129	53.5183
V5-P19-40	SPAC17A2.07c	0	sequence orphan	L.I.	53.6555
V5-P19-41	SPAC17H9.13c	0	glutamate 5-kinase	49.6172	L.I.
V5-P19-42	SPAC22F3.02	atf31	transcription factor Atf31	L.I.	51.8352
V5-P19-43	SPAC23A1.16c	0	DUF408 family protein	51.4636	54.9565
V5-P19-44	SPAC31G5.03	rps1101	40S ribosomal protein S11	54.4843	L.I.
V5-P19-45	SPAC3H5.10	rpl3202	60S ribosomal protein L32	L.I.	L.I.
V5-P19-46	SPAC4D7.06c	0	siroheme synthase	57.4964	54.661
V5-P19-47	SPAC4F10.19c	0	zf-HIT protein Hit1	38.8393	L.I.
V5-P19-48	SPAC57A7.09	0	human RNF family homolog	54.0431	57.9023
V5-P19-49	SPAC869.07c	mel1	alpha-galactosidase	58.7583	53.5785
V5-P19-50	SPAC8C9.09c	mug129	sequence orphan	53.7225	57.5676
V5-P19-51	SPAPJ698.02c	rps002	40S ribosomal protein S0B	L.I.	L.I.
V5-P19-52	SPBC11C11.01	0	RNA-binding protein	54.5064	L.I.
V5-P19-53	SPBC15D4.05	0	conserved protein	56.4655	57.6826
V5-P19-54	SPBC1773.02c	0	thioredoxin peroxidase	49.441	50.9756
V5-P19-55	SPBC18H10.10c	cwc16	complexed with Cdc5 protein Cwf16	54.295	59.1819
V5-P19-56	SPBC18H10.11c	0	conserved fungal protein	49.9253	52.0871
V5-P19-57	SPBC18H10.18c	0	sequence orphan	54.4078	L.I.
V5-P19-58	SPBC19C7.01	mni1	Mago binding protein homolog	51.9455	L.I.
V5-P19-59	SPBC2F12.04	rpl1701	60S ribosomal protein L17	50.3439	49.726
V5-P19-60	SPBC30D10.05c	0	sepiapterin reductase	53.3493	L.I.
V5-P19-61	SPBC32F12.12c	0	conserved fungal protein	53.8462	54.9868
V5-P19-62	SPCC1235.02	bio2	biotin synthase	L.I.	50.2113
V5-P19-63	SPCC18.09c	0	conserved eukaryotic protein	58.1678	54.6562
V5-P19-64	SPCC285.04	0	transthyretin	47.0779	55.1043
V5-P19-65	SPCC306.02c	0	Rab GTPase binding	54.3221	54.0636
V5-P19-66	SPCC550.11	0	karyopherin	47.9181	50.0371
V5-P19-67	SPAC1399.04c	Unassigned	uracil phosphoribosyltransferase	53.8574	56.3898
V5-P19-68	SPAC1556.05c	0	CGR1 family	L.I.	L.I.
V5-P19-69	SPAC1687.16c	erg3	C-5 sterol desaturase Erg3	L.I.	55.9036
V5-P19-70	SPAC17A5.16	0	human down-regulated in multiple cancers-1 homolog 3	55.0485	49.6651
V5-P19-71	SPAC17G8.13c	mst2	histone acetyltransferase Mst2	45.6693	L.I.
V5-P19-72	SPAC1952.17c	0	GTPase activating protein	52.4257	55.5252
V5-P19-73	SPAC1F7.13c	rpl801	60S ribosomal protein L8	L.I.	L.I.
V5-P19-74	SPAC23C11.15	pst2	Clr6 histone deacetylase complex subunit Pst2	L.I.	L.I.
V5-P19-75	SPAC29A4.19c	0	P-type ATPase	46.7852	54.0182
V5-P19-76	SPAC3G9.01	0	sequence orphan	58.3664	L.I.
V5-P19-77	SPAC688.12c	0	sequence orphan	L.I.	53.8091
V5-P19-78	SPAC9E9.14	vps24	vacuolar sorting protein Vps24	54.0636	54.2039
V5-P19-79	SPAPB8E5.04c	0	phosphatidylglycerol/phosphatidylinositol transfer protein	56.8862	52.9038
V5-P19-80	SPBC1347.11	sro1	sequence orphan	52.6672	50.8913
V5-P19-81	SPBC146.11c	mug97	meiotically upregulated gene Mug97	57.3103	53.9425
V5-P19-82	SPBC19G7.03c	rps3002	40S ribosomal protein S30	L.I.	L.I.
V5-P19-83	SPBC21C3.17c	0	conserved fungal protein	50.1427	55.2222
V5-P19-84	SPBC21H7.07c	his5	imidazoleglycerol phosphate dehydratase	L.I.	L.C.N.
V5-P19-85	SPBC25H2.11c	0	bromodomain protein	NG	NG
V5-P19-86	SPBC543.08	0	phosphoinositide biosynthesis protein	L.I.	52.6147
V5-P19-87	SPAC22F3.10c	gcs1	glutamate-cysteine ligase Gcs1	55.0432	L.I.
V5-P19-88	SPCC1322.07c	mug150	sequence orphan	51.0566	48.5356
V5-P19-89	SPCC1393.05	0	sequence orphan	45.1234	43.4673
V5-P19-90	SPCC297.06c	0	mitochondrial ribosomal protein subunit 8	52.5391	56.3232
V5-P19-91	SPAC11H11.05c	fta6	Sim4 and Mal2 associated (4 and 2 associated) protein 6	52.7121	54.4144
V5-P19-92	SPAC1687.07	0	conserved fungal protein	L.I.	L.I.
V5-P19-93	SPAC212.02	0	sequence orphan	L.I.	53.135
V5-P19-94	SPAC23C11.13c	hpt1	xanthine phosphoribosyltransferase	L.I.	L.I.
V5-P19-95	SPAC31G5.15	0	phosphatidylserine decarboxylase	48.1775	46.6513
V5-P19-96	SPAP8A3.02c	0	2 OG-Fe(II) oxygenase superfamily	46.3458	L.I.
V5-P20-01	SPBC20F10.05	0	DuF1740 family protein	51.4863	50.4065
V5-P20-02	SPBC29A10.16c	0	cytochrome b5	58.134	L.I.
V5-P20-03	SPBC2G2.03c	sbh1	translocon beta subunit Sbh1	64.6552	L.I.
V5-P20-04	SPBC2G2.08	ade9	C-1-tetrahydrofolatesynthase/methylenetetrahydrof olatedehydrogenase/methylenetetrahydrofolatecyclohydrolase/formyltetrahydrofolate synthetase	L.I.	47.3684
V5-P20-05	SPBC31F10.08	mde2	Mde2 protein	L.I.	47.1812
V5-P20-06	SPBC405.05	atg16	sequence orphan	50.4121	52.7931
V5-P20-07	SPBC577.14c	spa1	ornithine decarboxylase antizyme Spa1	L.I.	51.5287
V5-P20-08	SPBC800.12c	0	ubiquitin family protein, unknown	57.4186	58.3937
V5-P20-09	SPCC24B10.16c	0	sequence orphan	58.6595	56.8321
V5-P20-10	SPCC320.14	0	threo-3-hydroxyaspartate ammonia-lyase	48.4701	L.I.
V5-P20-11	SPCC70.08c	0	methyltransferase	56.1659	56.2184
V5-P20-12	SPAC20H4.08	0	phosphatase activator	56.1549	52.2284
V5-P20-13	SPAC222.04c	ies6	chromatin remodeling complex subunit Ies6	52.9933	58.296
V5-P20-14	SPAC31A2.14	0	WD repeat protein, human WRDR48 family	46.4008	48.4658
V5-P20-15	SPAC7D4.08	0	sequence orphan	L.I.	55.2896
V5-P20-16	SPAC823.15	ppa1	minor serine/threonine protein phosphatase Ppa1	53.557	56.7251
V5-P20-17	SPAC823.16c	mug179	WD repeat protein Mug179	51.5752	53.3575
V5-P20-18	SPBC106.07c	0	N alpha-acetyltransferase Nat2	NG	NG
V5-P20-19	SPBC16E9.06c	uvi31	BolA domain UV inducedv protein Uvi31	55.1957	55.6098
V5-P20-21	SPBC19G7.16	iws1	transcription elongation factor complex subunit Iws1	NG	NG
V5-P20-22	SPBC1D7.04	mlo3	RNA annealing factor Mlo3	L.I.	L.I.	Diploids
V5-P20-23	SPBC354.04	0	sequence orphan	53.4783	57.5342
V5-P20-24	SPBC365.03c	rpl2101	60S ribosomal protein L21	L.I.	L.I.
V5-P20-25	SPBC3B8.04c	0	membrane transporter	56.6215	49.071
V5-P20-26	SPBC713.08	tom13	mitochondrial TOM complex subunit Tom13	L.I.	L.I.
V5-P20-27	SPBC83.01	ucp8	UBA/EH/EF hand domain protein Ucp8	51.6426	54.4348
V5-P20-28	SPCC70.09c	mug9	conserved fungal protein	57.1266	L.I.
V5-P20-29	SPCC825.02	gbs1	glucosidase II Gtb1	L.C.N.	L.C.N.
V5-P20-30	SPCP31B10.02	0	conserved eukaryotic protein	L.I.	52.214
V5-P20-31	SPAC10F6.07c	mug94	sequence orphan	53.9276	54.9114
V5-P20-32	SPAC139.02c	oac1	anion transporter	L.I.	56.3071
V5-P20-33	SPCC830.04c	mug128	sequence orphan	52.867	49.8734
V5-P20-34	SPAP27G11.12	0	human down-regulated in multiple cancers-1 homolog 1	53.3245	L.I.
V5-P20-35	SPBC1271.07c	0	N-acetyltransferase	55.4444	57.2519
V5-P20-36	SPBC16D10.01c	0	TPR repeat protein Tci1	L.I.	L.I.
V5-P20-37	SPBC1709.01	chs2	chitin synthase homolog Chs2	53.6823	55.8945
V5-P20-38	SPBC215.14c	vps20	vacuolar sorting protein Vps20	45.3674	L.I.
V5-P20-39	SPBC23G7.14	0	sequence orphan	L.I.	L.I.	mat region
V5-P20-40	SPBC651.06	mug166	sequence orphan	52.5	50
V5-P20-41	SPBPB2B2.07c	0	S. pombe specific DUF999 protein family 7	L.I.	54.7069
V5-P20-42	SPCC16A11.07	coq10	ubiquinone binding protein Coq10	L.I.	52.9313
V5-P20-43	SPCC18.01c	adg3	beta-glucosidase Adg3 (predicted)	55.3191	55.0077
V5-P20-44	SPAC1952.08c	0	pyridoxamine 5'-phosphate oxidase	51.0324	50.6438
V5-P20-45	SPAC23G3.04	0	DUF1711 family protein	49.3092	49.8155
V5-P20-46	SPAC57A10.09c	0	High-mobility group non-histone chromatin protein	51.3043	52.8994
V5-P20-47	SPAC8F11.05c	mug130	sequence orphan	52.8455	L.I.
V5-P20-48	SPBC1778.05c	0	sequence orphan	50.9859	L.I.
V5-P20-49	SPBC19C7.05	0	cell wall organization protein	L.I.	L.I.
V5-P20-50	SPBC4F6.08c	mrpl39	mitochondrial ribosomal protein subunit L39	L.I.	L.I.
V5-P20-51	SPBC8D2.16c	0	DUF171 family protein	L.I.	50.7284
V5-P20-52	SPCC1672.04c	0	mitochondrial copper ion transport protein	56.7568	45.8038
V5-P20-53	SPCC18.06c	caf1	CCR4-Not complex subunit Caf1	NG	NG
V5-P20-54	SPCC191.06	0	sequence orphan	54.7468	52.2161
V5-P20-55	SPAC11G7.03	idh1	isocitrate dehydrogenase (NAD+) subunit 1 Idh1	52.5666	51.5738
V5-P20-56	SPAC19E9.02	fin1	serine/threonine protein kinase Fin1	57.2901	50.2573
V5-P20-57	SPAC22F8.12c	shf1	sequence orphan	L.C.N.	L.C.N.
V5-P20-58	SPAC9E9.11	plr1	pyridoxal reductase	55.0069	54.0214
V5-P20-59	SPBC11B10.08	0	conserved fungal protein	52.5157	55.5046
V5-P20-60	SPBC2G2.10c	mug110	sequence orphan	54.5455	59.1358
V5-P20-61	SPBC365.11	0	GRIP domain protein	L.I.	53.4694
V5-P20-62	SPBC4B4.03	rsc1	RSC complex subunit Rsc1	46.8254	52.7778
V5-P20-63	SPBC776.11	rpl2801	60S ribosomal protein Ll28B 27a	46.3918	46.425
V5-P20-64	SPBP8B7.04	mug45	sequence orphan	56.5134	55.2525
V5-P20-65	SPCC285.15c	rps2802	40S ribosomal protein S28	48.2014	44.2623
V5-P20-66	SPAC11H11.02c	mug162	sequence orphan	57.7759	53.5491
V5-P20-67	SPAC15F9.01c	0	sequence orphan	54.0541	51.6903
V5-P20-68	SPAC23H3.06	apl6	AP-3 adaptor complex subunit Apl6	52.9825	54.8341
V5-P20-69	SPAC25H1.09	mde5	alpha-amylase homolog Mde5	53.8235	56.8915
V5-P20-70	SPAC26H5.04	0	vacuolar import and degradation protein Vid28	54.7502	L.I.
V5-P20-71	SPAC32A11.01	mug8	conserved fungal protein	57.4037	60
V5-P20-72	SPAC3A12.10	rpl2001	60S ribosomal protein L20a	55.5743	51.71
V5-P20-73	SPAC8F11.09c	nnt1	nicotinamide N-methyltransferase Nnt1	50.9409	54.4148
V5-P20-74	SPBC16H5.12c	0	conserved fungal protein	L.I.	55.2632
V5-P20-75	SPBC21C3.19	0	DUF1960 family protein	48.4375	56.7002
V5-P20-76	SPBC3H7.09	mug142	palmitoyltransferase	48.75	50.6173
V5-P20-77	SPBC839.03c	0	neddylation protein Dcn1	L.I.	L.I.
V5-P20-78	SPBC947.03c	0	sequence orphan	L.I.	44.4444
V5-P20-79	SPCC569.04	0	sequence orphan	50.2226	53.787
V5-P20-80	SPCPB16A4.06c	0	sequence orphan	54.8329	54.2952
V5-P20-81	SPAC10F6.17c	Unassigned	pyruvate dehydrogenase (lipoamide) phosphatase	52.9197	52.6316
V5-P20-82	SPAC27E2.11c	0	sequence orphan	L.C.N.	L.C.N.
V5-P20-83	SPAC29E6.05c	0	peptide methionine sulfoxide reductase	54.0691	46.8468
V5-P20-84	SPAC31G5.18c	0	ubiquitin family, human C1ORF55 related	53.6417	56.5466
V5-P20-85	SPAPB1A10.09	ase1	microtubule-associated protein Ase1	44.9674	47.1831
V5-P20-86	SPBC1198.03c	0	sequence orphan	49.9373	45.8961
V5-P20-87	SPBC336.13c	0	mitochondrial inner membrane peptidase complex catalytic subunit 2	L.I.	L.I.
V5-P20-88	SPBC776.14	plh1	phospholipid-diacylglycerol acyltransferase Plh1	47.5509	52.6697
V5-P20-89	SPBP8B7.02	0	sequence orphan	L.I.	48.8423
V5-P20-90	SPBPJ4664.05	0	conserved fungal protein	49.0392	49.3369
V5-P20-91	SPCC16C4.20c	0	sequence orphan	43.8498	53.8043
V5-P20-92	SPAC1142.01	0	DUF654 family protein	50.7892	47.4112
V5-P20-93	SPAC15A10.15	sgo2	shugoshin Sgo2	47.7853	46.0462
V5-P20-94	SPAC22F3.09c	res2	MBF transcription factor complex subunit Res2	43.6718	43.9058
V5-P20-95	SPAP7G5.03	prm1	conjugation protein	43.8132	46.7756
V5-P20-96	SPBC725.09c	hob3	BAR adaptor protein Hob3	51.9608	L.I.
V5-P21-01	SPCC1020.11c	0	DUF786 family protein	47.8582	53.4884
V5-P21-02	SPCC1919.07	0	sequence orphan	53.0081	48.7138
V5-P21-03	SPAC15A10.08	ain1	alpha-actinin	L.I.	L.I.
V5-P21-04	SPAC1687.10	mcp1	sequence orphan	L.I.	51.9797
V5-P21-05	SPAC1834.07	klp3	kinesin-like protein Klp3	L.I.	49.5385
V5-P21-06	SPAC1A6.06c	meu31	sequence orphan	55.0669	54.9894
V5-P21-07	SPAC1F3.09	mug161	CwfJ family protein	54.0201	49.2997
V5-P21-08	SPAC1F7.06	0	ThiJ domain protein	49.5868	53.0167
V5-P21-09	SPAC2H10.02c	0	26S proteasome regulator	56.7456	57.9422
V5-P21-10	SPBC106.20	exo70	exocyst complex subunit Exo70	L.I.	50.5503
V5-P21-11	SPBC18H10.02	lcf1	long-chain-fatty-acid-CoA ligase Lcf1	L.I.	L.I.
V5-P21-12	SPBC27.06c	mgr2	mitochondrial membrane protein Mgr1	49.747	45.2381
V5-P21-13	SPCC777.02	0	transcription factor	50.4541	48.2036
V5-P21-14	SPCP31B10.03c	med31	mediator complex subunit Med31	NG	NG
V5-P21-15	SPAC14C4.13	rad17	RFC related checkpoint protein Rad17	45.4887	47.5138
V5-P21-16	SPAC19B12.12c	yip11	SMN family protein Yip11	L.I.	L.I.
V5-P21-17	SPAC29A4.05	cam2	myosin I light chain Cam2	55.2454	L.I.
V5-P21-18	SPBC428.06c	0	histone deacetylase complex subunit, RXT2 family	36.1702	L.I.	Diploids
V5-P21-19	SPCC13B11.04c	0	glutathione-dependent formaldehyde dehydrogenase	54.6259	L.I.
V5-P21-20	SPCC14G10.04	0	sequence orphan	43.4118	47.6395
V5-P21-22	SPCC550.01c	0	CHCH domain protein	46.2798	49.3724
V5-P21-23	SPAC16.04	dus3	tRNA dihydrouridine synthase Dus3	54.6314	L.I.
V5-P21-24	SPAC16C9.02c	0	S-methyl-5-thioadenosine phosphorylase	L.I.	L.I.
V5-P21-25	SPAC664.13	0	sequence orphan	46.9914	50.3067
V5-P21-26	SPAC959.08	rpl2102	60S ribosomal protein L21	L.I.	L.I.
V5-P21-27	SPBC16G5.06	0	sequence orphan	L.I.	46.8354
V5-P21-28	SPAC11D3.13	0	ThiJ domain protein	49.8592	51.6058
V5-P21-29	SPAC31G5.17c	rps1001	40S ribosomal protein S10	49.7115	53.4375
V5-P21-30	SPAP8A3.04c	hsp9	heat shock protein Hsp9	45.7177	51.7338
V5-P21-31	SPAPJ695.01c	0	S. pombe specific UPF0321 family protein 3	69.3182	L.I.
V5-P21-32	SPBC3H7.10	0	elongator homolog	L.I.	L.I.
V5-P21-33	SPBC530.04	mod5	Tea1 anchoring protein Mod5	45.4054	L.I.
V5-P21-34	SPBC660.14	mik1	mitotic inhibitor kinase Mik1	L.I.	50.3487
V5-P21-35	SPBC1734.15	rsc4	RSC complex subunit Rsc4	L.I.	55.3719
V5-P21-36	SPBC31F10.02	0	thioesterase superfamily protein	50.8883	49.3333
V5-P21-37	SPBC83.02c	rpl4302	60S ribosomal protein L37a	43.3333	47.4026
V5-P21-38	SPCC126.03	pus1	tRNA pseudouridylate synthase Lsp1	L.I.	52.3013
V5-P21-39	SPAC144.03	ade2	adenylosuccinate synthetase Ade2	44.8916	50.0407
V5-P21-40	SPAC17A2.10c	0	sequence orphan	L.I.	44.6541
V5-P21-41	SPAC2F3.08	sut1	alpha-glucoside transporter	L.I.	L.I.
V5-P21-42	SPBC25B2.08	0	sequence orphan	L.I.	L.I.
V5-P21-43	SPCC962.05	0	sequence orphan	57.8063	56.6089
V5-P21-44	SPAC17C9.16c	0	spermine family transporter	52.7897	53.0899
V5-P21-45	SPAC30C2.08	0	conserved fungal protein	55.3797	59.0372
V5-P21-46	SPBC16A3.12c	0	triglyceride lipase-cholesterol esterase	53.047	56.1443
V5-P21-47	SPBC409.08	0	spermine family transporter	L.I.	54.6682
V5-P21-48	SPBC609.05	pob3	FACT complex component Pob3	L.I.	L.I.
V5-P21-49	SPCC794.07	0	dihydrolipoamide S-acetyltransferase E2	NG	NG
V5-P21-50	SPAC11D3.04c	0	SnoaL	48.1383	46.0621
V5-P21-51	SPAC144.14	klp8	kinesin-like protein Klp8	49.5798	L.I.
V5-P21-52	SPAC1556.04c	cdd1	cytidine deaminase Pcd1	L.I.	48.8731
V5-P21-53	SPAC29B12.08	clr5	sequence orphan	L.I.	L.I.
V5-P21-54	SPBC12D12.07c	trx2	mitochondrial thioredoxin Trx2	L.I.	L.I.	Diploids
V5-P21-55	SPBC30D10.04	swi3	replication fork protection complex subunit Swi3	L.I.	L.I.
V5-P21-56	SPBC685.02	0	conserved eukaryotic protein	48.6647	53.3235
V5-P21-57	SPBC725.04	0	oxalyl-CoA decarboxylase	49.5716	53.3898
V5-P21-58	SPBP8B7.21	ubp3	ubiquitin C-terminal hydrolase Ubp3	50.7663	52.0436
V5-P21-59	SPAC22A12.16	0	ATP-citrate synthase subunit 2	53.1202	53.9405
V5-P21-60	SPAC22H10.08	Unassigned	conserved protein	54.418	L.I.
V5-P21-61	SPAC25B8.07c	0	hypoxia induced family protein	50.7463	46.8305
V5-P21-62	SPAC26A3.02	myh1	adenine DNA glycosylase	L.I.	47.3214
V5-P21-63	SPAC30D11.06c	0	DUF300 family protein	49.6437	47.6415
V5-P21-64	SPAC6C3.03c	0	sequence orphan	46.0526	61.6188
V5-P21-65	SPBC1198.08	0	dipeptidase Dug1	46.6172	L.I.
V5-P21-66	SPBC21B10.06c	0	sequence orphan	L.I.	55.5851
V5-P21-67	SPBP16F5.07	apm1	AP-1 adaptor complex subunit Apm1	49.0408	48.8201
V5-P21-68	SPCC1322.09	0	conserved fungal protein	L.I.	L.I.
V5-P21-69	SPCC1840.04	0	caspase	L.I.	50.3178
V5-P21-70	SPCC70.02c	0	mitochondrial ATPase inhibitor	53.7449	55
V5-P21-71	SPAC1071.07c	rps1502	40S ribosomal protein S15	43.8503	43.8095
V5-P21-72	SPAC13F5.07c	hpz2	sequence orphan	L.C.N.	L.C.N.
V5-P21-73	SPAC4F10.11	spn1	septin Spn1	L.I.	L.I.
V5-P21-74	SPBC119.14	rti1	Rad22 homolog Rti1	45.2931	L.I.
V5-P21-75	SPBC1685.06	cid11	poly(A) polymerase Cid11	48.7886	51.8103
V5-P21-76	SPBC16E9.09c	erp5(erp6)	COPII vesicle coat component Erp5/Erp6	L.I.	L.I.
V5-P21-77	SPBC1718.03	ker1	RNA polymerase I transcription factor subunit Ker1	50.8772	48.5981
V5-P21-78	SPBC2D10.05	exg3	glucan 1,3-beta-glucosidase Exg3	46.5301	L.I.
V5-P21-79	SPBC3H7.06c	pof9	F-box protein Paf9	L.C.N.	47.8873
V5-P21-80	SPCC622.19	jmj4	Jmj4 protein	L.I.	54.9669
V5-P21-81	SPAC664.03	0	RNA polymerase II associated Paf1 complex	L.I.	L.I.
V5-P21-82	SPAC17A2.11	0	sequence orphan	58.3529	58.4
V5-P21-83	SPBC1778.02	rap1	telomere binding protein Rap1	L.I.	L.I.
V5-P21-84	SPBC18E5.10	0	iron sulfur cluster assembly protein	L.I.	L.I.
V5-P21-85	SPBC557.05	0	arrestin	L.I.	43.2927
V5-P21-86	SPCC18B5.06	erf1	translation release factor eRF1	48.5075	43.5961
V5-P21-87	SPAC12B10.04	0	tubulin-tyrosine ligase	46.122	47.2441
V5-P21-88	SPAC140.03	arb1	argonaute binding protein 1	L.I.	L.I.
V5-P21-89	SPAC19G12.08	0	fatty acid hydroxylase	L.I.	L.I.
V5-P21-90	SPAC27D7.12c	but1	neddylation pathway protein But1	45.1477	49.9029
V5-P21-91	SPAC4F10.08	mug126	sequence orphan	L.I.	L.I.
V5-P21-92	SPBC1711.08	0	chaperone activator Aha1	L.I.	L.I.	mat region
V5-P21-93	SPBC83.11	0	triose phosphate transporter	L.I.	51.3462
V5-P21-94	SPBC8D2.03c	hhf2	histone H4 h4.2	59.0909	56.3189
V5-P21-95	SPCC1259.10	pgp1	metallopeptidase Pgp1	49.1054	L.I.
[truncated: 1,430 more rows]

## Sheet: Table S2
Table S2. Bioneer mutants showing potentially biased mating-type ratios in fluorescence screen and their characterization by multiplex PCR for mat1 content and by barcode sequencing.
Candidates (Fluorescence analysis)
Ver5.0 position	Systematic ID	Gene	Gene description	Fluorescent analysis % of Cyan positive Yeast Cells			Multiplex PCR % of P band intensity		Comments/Corrections
V5-P01-24	SPAC1786.04	0	sequence orphan	51.3147	69.1781		50.3183	52.3396
V5-P01-29	SPAC1952.02	tma23	ribosome biogenesis protein	19.2724	20.1544		42.3287	43.402
V5-P01-41	SPAC23C11.10	mpn1	conserved eukaryotic protein	41.0774	37.2781		50.4	49.7
V5-P01-45	SPAC25G10.06	rps2801	40S ribosomal protein S28	L.I.	34.4		43.2101	43.6151
V5-P01-73	SPAC6G9.09c	rpl24	60S ribosomal protein L24	L.I.	63.0259		43.8581	43.376
V5-P01-88	SPAPB17E12.05	rpl3703	60S ribosomal protein L37	L.I.	38.4		P	46.2
V5-P02-14	SPBC15D4.02	gsf1(rfl1)	transcription factor	L.I.	69.697		P	53.6388
V5-P02-18	SPBC16A3.07c	nrm1	negative regulator of MBF	L.I.	39.1437		45.4758	43.8548
V5-P02-43	SPBC30D10.09c	0	HVA22/TB2/DP1 family protein	L.I.	72.9443		49.4809	50.0429
V5-P02-55	SPBC577.02	rpl3801	60S ribosomal protein L38	46.0048	42.4165		44	45.7
V5-P02-65	SPBP22H7.08	rps1002	40S ribosomal protein S10	L.I.	43.1973		43.8611	43.6899
V5-P02-96	SPAC1142.03c	swi2	Swi5 complex subunit Swi2	13.51	13.7055		17.1936	22.0141
V5-P03-34	SPAC167.07c	hul5	ubiquitin-protein ligase E3	38.7097	53.4626		49.1785	48.7302
V5-P03-59	SPAC17H9.14c	pdi2	protein disulfide isomerase	43.319	65.9539		48.7986	48.1365
V5-P03-65	SPAC1851.03	ckb1	CK2 family regulatory subunit	47.8599	40.3813		38.3	42.6777
V5-P03-77	SPAC19B12.11c	0	zinc finger protein	43.002	43.9655		43.2615	49.7
V5-P03-89	SPAC20H4.10	ufd2	ubiquitin-protein ligase E4	L.I.	9.99398		44.8744	45.6867
V5-P04-49	SPAC2F3.15	lsk1	latrunculin sensitive kinase Lsk1	43.2258	44.6768		52.5035	52.39
V5-P04-61	SPAC30D11.13	hus5	SUMO conjugating enzyme	L.C.N.	33.8558		51.7	51.3
V5-P04-90	SPAC3H5.07	rpl702	60S ribosomal protein L7	38.2353	40.7895		50.1	45.2
V5-P04-92	SPAC3H5.12c	rpl501	60S ribosomal protein L5	L.I.	27.8481		49.1	45.8
V5-P04-93	SPAC3H8.03	img2	mitochondrial ribosomal protein subunit Img2	57.037	63.7168		49.2579	49.8989
V5-P05-26	SPAC630.09c	mug58	glycerate kinase	64.1026	53.3517		48.8322	49.6496
V5-P05-31	SPAC664.01c	swi6	chromodomain protein Swi6	20.0675	12.7393		16.0563	15.4987
V5-P05-32	SPAC664.02c	arp8	actin-like protein Arp8	40.625	45.8333		P	51
V5-P05-35	SPAC694.06c	mrc1	mediator of replication checkpoint 1	79.8551	36.9608		48.9	47.3
V5-P05-92	SPBC115.02c	afg1	AFG1 family mitochondrial ATPase	55.5556	63.5762		45.6475	47.3736
V5-P06-32	SPBC16H5.08c	0	ribosome biogenesis ATPase, Arb family	45.8869	42.0455		51.9	47.5
V5-P06-59	SPBC18H10.06c	swd2	COMPASS complex subunit Swd2	36.3636	32.5898		33.8493	33.7989
V5-P06-61	SPBC19F5.01c	puc1	cyclin Puc1	L.I.	66.5		47.4071	47.3152
V5-P07-56	SPBC646.13	sds23	inducer of sexual development Sds23/Moc1	20.2869	24.1517		51.7709	52.2455
V5-P07-57	SPBC651.02	0	nitrilase	3.57664	44.2478		48.0963	47.5233
V5-P07-66	SPBC800.04c	rpl4301	60S ribosomal protein L37a	31.4995	31.4327		39.3783	35.2206
V5-P07-75	SPBC9B6.07	nop52	nucleolar protein Nop52 family	32.1663	26.8293		41.2804	41.907
V5-P08-02	SPCC11E10.07c	tif221	translation initiation factor eIF2B alpha subunit	27.5244	45.8552		57.8	44.5873
V5-P08-03	SPCC11E10.08	rik1	silencing protein Rik1	19.6133	22.0721		20.3537	20.4336
V5-P08-04	SPCC1223.05c	rpl3702	60S ribosomal protein L37	L.I.	39.759		43.2	44
V5-P08-23	SPCC320.03	0	transcription factor	L.I.	65.0662		47.7852	48.2931
V5-P08-69	SPAC17H9.01	cid16	poly(A) polymerase Cid16	63.964	61.7391		50.9382	54.5646
V5-P09-19	SPBC1105.04c	cbp1	CENP-B homolog	8.23529	8.93491		5.22403	5.46869
V5-P09-57	SPBC800.03	clr3	histone deacetylase (class II) Clr3	42.1053	41.0146		22.7097	22.5242
V5-P09-78	SPCC338.16	pof3	F-box protein Pof3	L.I.	42.7885		36.1317	37.594
V5-P09-85	SPCC970.02	0	mannan endo-1,6-alpha-mannosidase	66.2849	46.3875		46.2442	47.8203
V5-P10-12	SPAC1556.02c	sdh1	succinate dehydrogenase Sdh1	67.3723	51.118		45.5779	48.4336
V5-P10-18	SPAC1B3.17	clr2	chromatin silencing protein Clr2	49.968	51.0701		38.5904	26.7424
V5-P12-18	SPAC29A4.20	elp3	RNA polymerase II elongator complex, histone acetyltransferase subunit	51.0204	22.8018		P	48.7
V5-P12-35	SPAC3H1.11	hsr1	transcription factor Hsr1	L.C.N.	64.4628		45.4381	47.2593
V5-P12-69	SPBC2D10.17	clr1	cryptic loci regulator Clr1	42.4908	38.1264		27.0546	23.7204
V5-P12-70	SPBC30D10.13c	pdb1	pyruvate dehydrogenase e1 component beta subunit Pdb1	L.I.	34.7826		25.2942	38.0688	clr1 deletion
V5-P12-80	SPBC428.08c	clr4	histone H3 methyltransferase Clr4	18.0826	17.8066		23.8774	22.9768
V5-P13-45	SPAC23H3.05c	swd1	COMPASS complex subunit Swd1	L.I.	27.2912		41..6	41.3
V5-P13-68	SPAC890.05	0	ribosome biogenesis protein	L.I.	31.2139		51.3	50.6
V5-P13-85	SPBC1685.07c	avt5	amino acid transporter	22.4797	23.347		22.9723	23.8982	sir2 deletion
V5-P13-87	SPBC16D10.07c	sir2	Sir2 family histone deacetylase Sir2	24.8395	25.8163		24.3947	23.2145
V5-P14-03	SPBC29A10.03c	rlf2	chromatin remodeling complex subunit Rlf2	L.I.	28.3784		46.5019	47.1099
V5-P14-09	SPBC32F12.11	tdh1	glyceraldehyde-3-phosphate dehydrogenase Tdh1	43.3735	39.726		P	49.2291
V5-P14-85	SPAC3G9.07c	hos2	histone deacetylase (class I) Hos2	72.7273	52.3077		49.6358	48.8486
V5-P15-04	SPAPB24D3.08c	0	NADP-dependent oxidoreductase	61.8321	62.069		50.788	49.9228
V5-P15-27	SPBC3B9.13c	rpp102	60S acidic ribosomal protein Rpp1-2	40	44.0147		49.3	43.8
V5-P15-33	SPBC839.13c	rpl1601	60S ribosomal protein L13/L16	L.I.	37.8641		P	44.7436
V5-P15-65	SPCC970.05	rpl3601	60S ribosomal protein L36	44.898	35.1301		46.2	45.1
V5-P15-88	SPAC26H5.09c	0	GFO/IDH/MocA family oxidoreductase	75.0282	50.2571		48.8335	47.3188
V5-P15-89	SPAC29A4.09	0	rRNA processing protein Rrp17	L.I.	41.6945		47.9	44.4
V5-P16-62	SPAC14C4.06c	nab2	poly(A) binding protein Nab2	41.7417	39.0991		48.0106	48.3052
V5-P16-88	SPAPB8E5.06c	rpl302	60S ribosomal protein L3	72.2543	55.8824		46.8567	45.8987
V5-P18-36	SPBC25H2.09	mic19	DUF1690 family protein	53.92	62.1145		52.9308	50.3011
V5-P18-83	SPAC23C11.02c	rps23	40S ribosomal protein S23	43.3121	41.6667		46.9952	54.8765
V5-P19-13	SPCC645.07	rgf1	RhoGEF for Rho1, Rgf1	63.1944	51.6566		47.4787	52.1169
V5-P19-47	SPAC4F10.19c	hit1	zf-HIT protein Hit1	L.I.	38.8393		42.4348	43.4015
V5-P20-03	SPBC2G2.03c	sbh1	translocon beta subunit Sbh1	L.I.	64.6552		P	46.0097
V5-P21-31	SPAPJ695.01c	0	S. pombe specific UPF0321 family protein 3	L.I.	69.3182		49.4933	47.3597
V5-P21-64	SPAC6C3.03c	0	sequence orphan	46.0526	61.6188		46.7149	46.3098
V5-P22-49	SPBC800.02	whi5	cell cycle transcriptional repressor Whi5	66.7747	52.4462		46.8799	47.385
V5-P23-06	SPAC343.09	ubx3	UBX domain protein Ubx3	52.1472	61.1896		46.4964	46.8004
V5-P23-24	SPAC2F7.02c	psr1	phosphoprotein phosphatase	6.6365	20.7779		45.4621	44.9472
V5-P23-28	SPCC1906.02c	cue3	CUE domain protein Cue3	48.4031	67.5338		56.6	53.8
V5-P23-33	SPBC19G7.08c	art1	arrestin	51.5924	65		52.5	51.9
V5-P23-35	SPAC25G10.01	0	RNA-binding protein	L.I.	61.0526		49.4353	49.9457
V5-P23-38	SPAC12B10.05	icp55	metallopeptidase	L.I.	62.5448		48.2114	48.9035
V5-P23-40	SPBC17G9.08c	csx2	Arf GAP protein	L.I.	66.6667		46.7803	46.2068
V5-P23-61	SPAC21E11.05c	cyp8	cyclophilin family peptidyl-prolyl cis-trans isomerase Cyp8	51.9342	60.9649		48.1412	47.8362
V5-P23-65	SPAC20G4.08	pdc1	sequence orphan	54.4598	84.1804		56.1	47.7966
V5-P23-75	SPAC29B12.02c	set2	histone lysine methyltransferase Set2	L.I.	68.0556		47.4014	49.1824
V5-P23-83	SPAC11D3.10	0	nifs homolog	54.7468	66.6667		49.0974	48.6878
V5-P23-86	SPAC644.07	bcs1	Rieske ISP assembly protein	41.4653	55.2857		52.83	49.5
V5-P24-33	SPAC10F6.12c	mam4	protein-S isoprenylcysteine O-methyltransferase Mam4	L.I.	22.4382		50.5774	51.53
V5-P25-70	SPBC776.02c	dis2	serine/threonine protein phosphatase PP1	45.4545	64.767		45.45	46.3
V5-P26-24	SPAPB1E7.12	rps602	40S ribosomal protein S6	L.I.	38.5417		44.5162	45.4359
V5-P26-35	SPCC613.12c	raf1	Rik1-associated factor Raf1	18.9744	19.5349		25.64	23.09
V5-P26-66	SPBC651.12c	dbl7	sequence orphan	51.3499	78.6347		46.73	48.0927
V5-P28-05	SPBC16A3.02c	0	mitochondrial peptidase	64.5552	56.0866		58.4	49.8
V5-P28-74	SPCC594.05c	spf1	COMPASS complex subunit	L.I.	30.8057		40	39.68
V5-P29-24	SPAC23C4.09c	0	DNA-binding TFAR19-related protein	55.2632	68.6275		P	49.8688
V5-P30-49	SPAC23C11.06c	0	hydrolase	L.I.	62.1951		49.4924	48.3872
V5-P32-02	SPBC21C3.07c	trm140	actin binding methyltransferase	L.I.	67.4293		57.2	48.9016
V5-P32-13	SPBC660.09	mug168	sequence orphan	83.3333	53.9483		52.5296	51.7706
V5-P32-91	SPAC22A12.04c	rps2201	40S ribosomal protein S15a	46.0993	39.2405		45.4365	42.5273
V5-P33-54	SPAC8E11.01c	0	beta-fructofuranosidase	L.I.	13.1236		16.3719	18.4595	swi6 deletion
V5-P33-94	SPBC1685.02c	rps1202	40S ribosomal protein S12	51.0544	35.5899		50.2188	50.521
V5-P34-68	SPBC3B9.06c	apg3	autophagy associated protein Apg3	52.5381	70.3812		50.634	49.5675
V5-P34-89	SPBC83.13	0	mitochondrial tricarboxylic acid transporter	40.8163	42.3409		47.6436	47.3022
V5-P34-91	SPBC839.17c	fkh1	FKBP-type peptidyl-prolyl cis-trans isomerase Fkh1	41.2668	42.2134		49.8059	50.7351
V5-P35-25	SPCC1450.06c	grx3	monothiol glutaredoxin Grx3	L.I.	61.2069		44.6666	44.1395
V5-P36-24	SPAC5H10.06c	adh4	alcohol dehydrogenase Adh4	55.0403	60.7383		50.5194	50.7063
V5-P36-47	SPBC16G5.15c	fkh2	fork head transcription factor Fkh2	40.7407	39.0411		44.6666	44.1395
				L.I. = Low Intensity L.C.N. = Low Cell Number			P: 95~100 % P band intensity
Characterization of short-listed candidates (Fluorescence analysis + Multiplex PCR analysis)
Ver5.0 position	Systematic ID	Gene	Gene description	Fluorescent analysis % of Cyan positive Yeast Cells			Multiplex PCR % of P band intensity		Bioneer Barcode uptag	Bioneer Barcode downtag	Comments/Corrections
V5-P02-96	SPAC1142.03c	swi2	Swi5 complex subunit Swi2	13.51	13.7055		17.1936	22.0141	AAGTCGTGGCGGGAGGCAAC	CGCCGCTCTACCCCTTTCAG
V5-P03-65	SPAC1851.03	ckb1	CK2 family regulatory subunit	47.8599	40.3813		38.3	42.6777	CCAGCCGCCAGCACAAATCC	CTCCGCACCTCGCCTCAGAA
V5-P05-31	SPAC664.01c	swi6	chromodomain protein Swi6	20.0675	12.7393		16.0563	15.4987	TTCCCTTAGCGCCAACCCCG	AACGAGACAAATGGGGCGGT
V5-P06-59	SPBC18H10.06c	swd2	COMPASS complex subunit Swd2	36.3636	32.5898		33.8493	33.7989	TGGTGAAGAGGGTACGCCCG	GGAGCAAATGAACGCGAGGCG
V5-P07-66	SPBC800.04c	rpl4301	60S ribosomal protein L37a	31.4995	31.4327		39.3783	35.2206	CTCCTCCGCCGCACGAAAAG	GATTAAAGCGCGCCCCGAGT
V5-P08-03	SPCC11E10.08	rik1	silencing protein Rik1	19.6133	22.0721		20.3537	20.4336	CGTTTGTCACCGGCGATCTG	CGCGGGGGGGGATAAGCTTCT
V5-P09-19	SPBC1105.04c	cbp1	CENP-B homolog	8.23529	8.93491		5.22403	5.46869	CGCGCCCGTTGATGGATGAT	CGGTGGTGCTCCTGTTCATG
V5-P09-57	SPBC800.03	clr3	histone deacetylase (class II) Clr3	42.1053	41.0146		22.7097	22.5242	CGGCCAGATCGGGGGGTATA	CCGAAACGCGTGAAGTGCAT
V5-P09-78	SPCC338.16	pof3	F-box protein Pof3	L.I.	42.7885		36.1317	37.594	TCCCTCTCCCGCCCCTTAGT	AGAGGGAATGATGCGGATGG
V5-P10-18	SPAC1B3.17	clr2	chromatin silencing protein Clr2	49.968	51.0701		38.5904	26.7424	TCAGGGCGGGAGAATCGAAT	CATCCCGCTTCGCCCATCTT	Deleted gene was confirmed by specific primer
V5-P12-69	SPBC2D10.17	clr1	cryptic loci regulator Clr1	42.4908	38.1264		27.0546	23.7204	TCACCTTAGTGCGACCGGGC	GCCTGTTGGGCTTCGCGTAT
V5-P12-80	SPBC428.08c	clr4	histone H3 methyltransferase Clr4	18.0826	17.8066		23.8774	22.9768	CCCAAGGCCCCACCTCATCA	GCGTTGGATTGGCGTTTGGT
V5-P13-45	SPAC23H3.05c	swd1	COMPASS complex subunit Swd1	L.I.	27.2912		37.9532	37.5828	GTGCCCGCAGGTTGGTATCC	TTATACGGGTCGGCGGAAGG
V5-P13-87	SPBC16D10.07c	sir2	Sir2 family histone deacetylase Sir2	24.8395	25.8163		24.3947	23.2145	GGACAATCGGTGGGAGGGTG	AGCGACCACGAAGAACGGGG
V5-P26-35	SPCC613.12c	raf1	Rik1-associated factor Raf1	18.9744	19.5349		25.64	23.09	GAGGGCGTCGCTCAAGATGA	CGATTGGCGTCGCTCGATGA
V5-P28-74	SPCC594.05c	spf1	COMPASS complex subunit	30.8057	L.I.		40	39.68	TGGAATCGGGGGAGTTGGAC	CCGTGAAACACCCCGCCTTT
Barcord NG
V5-P12-70	SPBC30D10.13c	pdb1	pyruvate dehydrogenase e1 component beta subunit Pdb1	34.7826	L.I.		25.2942	38.0688	TCACCTTAGTGCGACCGGGC	GCCTGTTGGGCTTCGCGTAT	clr1
V5-P13-85	SPBC1685.07c	avt5	amino acid transporter	22.4797	23.347		22.9723	23.8982	GGACAATCGGTGGGAGGGTG	AGCGACCACGAAGAACGGGG	sir2
V5-P33-54	SPAC8E11.01c	0	beta-fructofuranosidase	13.1236	L.I.		16.3719	18.4595	TTCCCTTAGCGCCAACCCCG	AACGAGACAAATGGGGCGGT	swi6
				L.I. = Low Intensity L.C.N. = Low Cell Number			P: 95~100 % P band intensity		Red: inconsistent with Bioneer list
