# Supplementary material for: New insights into donor directionality of mating-type switching in Schizosaccharomyces pombe
Source: PLoS Genet. 2018 May 31;14(5):e1007424. doi: 10.1371/journal.pgen.1007424 (PMC6007933; doi:10.1371/journal.pgen.1007424)
Supplement: S3 Table — (XLSX) [file pgen.1007424.s009.xlsx]

## Sheet: Unevaluated (Fluorescent)
Ver5.0 position	Systematic ID	Gene	Gene description	Iodine staining assay		Fluorescent analysis % of Cyan positive Yeast Cells
V5-P01-03	SPAC11E3.06	map1	MADS-box transcription factor Map1	+++		L.I.	L.I.
V5-P01-09	SPAC13G7.07	arb2	argonaute binding protein 2			L.I.	L.I.
V5-P01-10	SPAC13G7.11	0	mitochondrial inner membrane protein			L.I.	L.I.
V5-P01-12	SPAC1486.01	0	manganese superoxide dismutase (AF069292)			L.C.N.	L.C.N.
V5-P01-20	SPAC16E8.18	0	sequence orphan			L.I.	L.I.
V5-P01-23	SPAC1782.11	met14	adenylyl-sulfate kinase			L.C.N.	L.C.N.
V5-P01-37	SPAC22H10.02	0	conserved fungal protein			L.I.	L.I.
V5-P01-39	SPAC23A1.11	rpl1602	60S ribosomal protein L13/L16	++		L.I.	L.I.
V5-P01-40	SPAC23C11.08	php3	CCAAT-binding factor complex subunit Php3	+++		L.I.	L.I.
V5-P01-46	SPAC27E2.01	0	alpha-amylase homolog			L.I.	L.I.
V5-P01-57	SPAC3G6.02	dss1	mRNA export protein Dss1	+++		L.C.N.	L.I.
V5-P01-59	SPAC4D7.11	0	conserved fungal protein			L.I.	L.I.
V5-P01-77	SPAC890.07c	rmt1	type I ribosomal protein arginine N-methyltransferase Rmt1			L.I.	L.I.
V5-P01-92	SPAPB18E9.01	trm5	tRNA (guanine) methyltransferase Trm5	+		L.I.	L.C.N.
V5-P01-93	SPAPB18E9.04c	0	sequence orphan			L.I.	L.I.
V5-P02-03	SPAPB8E5.02c	rpn502	19S proteasome regulatory subunit Rpn502			L.I.	L.I.
V5-P02-07	SPBC11C11.07	rpl1801	60S ribosomal protein L18			L.I.	L.I.
V5-P02-10	SPBC14C8.04	ilv6	acetolactate synthase regulatory unit	+		L.I.	L.I.
V5-P02-21	SPBC1703.08c	0	5-formyltetrahydrofolate cyclo-ligase			L.I.	L.I.
V5-P02-22	SPBC1703.11	0	optic atrophy 3 family protein			L.I.	L.I.
V5-P02-24	SPBC1711.14	rec15	meiotic recombination protein Rec15	+++		L.I.	L.I.
V5-P02-25	SPBC1711.15c	0	sequence orphan			L.I.	L.I.
V5-P02-26	SPBC18E5.14c	0	sequence orphan			L.I.	L.I.
V5-P02-34	SPBC23G7.15c	rpp202	60S acidic ribosomal protein P2B subunit			L.I.	L.I.
V5-P02-35	SPBC23G7.16	ctr6	copper transporter Ctr6			L.I.	L.I.
V5-P02-36	SPBC24C6.05	sec28	coatomer epsilon subunit			L.I.	L.I.
V5-P02-38	SPBC29A3.21	0	sequence orphan			L.I.	L.I.
V5-P02-46	SPBC32H8.05	0	conserved fungal protein			L.I.	L.I.
V5-P02-48	SPBC337.16	cho1	phosphatidyl-N-methylethanolamine N-methyltransferase	+++		L.I.	L.I.
V5-P02-53	SPBC4C3.12	sep1	fork head transcription factor Sep1	mix		L.C.N.	L.C.N.
V5-P02-81	SPCC16C4.11	pef1	Pho85/PhoA-like cyclin-dependent kinase Pef1			L.I.	L.I.
V5-P02-82	SPCC24B10.17	emp24	COPII-coated vesicle component Emp24			L.C.N.	L.C.N.
V5-P02-84	SPCC31H12.03c	0	transcriptional regulator			L.I.	L.I.
V5-P02-92	SPAC1071.08	rpp203	60S acidic ribosomal protein P2C subunit			L.I.	L.I.
V5-P03-08	SPAC11G7.02	pub1	ubiquitin-protein ligase E3			L.C.N.	L.I.
V5-P03-10	SPAC1250.05	rpl3002	60S ribosomal protein L30			L.I.	L.I.
V5-P03-18	SPAC13C5.07	rad32	Rad32 nuclease	++		L.I.	L.I.
V5-P03-20	SPAC13G6.09	0	zf-MYND type	+		L.I.	L.I.
V5-P03-38	SPAC16A10.02	0	transcription coactivator Sub1			L.I.	L.I.
V5-P03-39	SPAC16C9.05	cph1	PHD finger containing protein	++		L.I.	L.I.
V5-P03-57	SPAC17H9.08	0	mitochondrial coenzyme A transporter			L.I.	L.C.N.
V5-P03-61	SPAC1805.09c	fmt1	methionyl-tRNA formyltransferase Fmt1			L.C.N.	L.I.
V5-P03-73	SPAC19B12.04	rps3001	40S ribosomal protein S30			L.I.	L.I.
V5-P03-91	SPAC222.15	meu13	Tat binding protein 1(TBP-1)-interacting protein (TBPIP) homolog			L.I.	L.I.
V5-P04-08	SPAC22G7.06c	ura1	carbamoyl-phosphate synthase (glutamine hydrolyzing), aspartate carbamoyltransferase Ura1			L.C.N.	L.I.
V5-P04-20	SPAC23E2.01	fep1	iron-sensing transcription factor Fep1			L.C.N.	L.I.
V5-P04-27	SPAC24C9.08	0	vacuolar carboxypeptidase			L.I.	L.I.
V5-P04-29	SPAC25B8.11	0	transcription factor			L.I.	L.I.
V5-P04-36	SPAC26F1.10c	pyp1	tyrosine phosphatase Pyp1			L.I.	L.I.
V5-P04-50	SPAC2F3.16	0	ubiquitin-protein ligase E3			L.I.	L.I.
V5-P04-53	SPAC2F7.10	0	palmitoyltransferase			L.I.	L.I.
V5-P04-71	SPAC343.11c	msc1	multi-copy suppressor of Chk1			L.I.	L.I.
V5-P04-82	SPAC3F10.16c	0	GTP binding protein, HSR1-related			L.I.	L.C.N.
V5-P04-85	SPAC3G9.08	png1	ING family homolog Png1			L.I.	L.I.
V5-P05-01	SPAC4D7.03	pop2	F-box/WD repeat protein Pop2			L.C.N.	L.I.
V5-P05-16	SPAC56E4.03	0	aromatic aminotransferase			L.C.N.	L.I.
V5-P05-18	SPAC56F8.04c	coq2	para-hydroxybenzoate--polyprenyltransferase Coq2			L.C.N.	L.C.N.
V5-P05-28	SPAC637.06	0	alpha-1,2-galactosyltransferase			L.I.	L.I.
V5-P05-29	SPAC637.07	moe1	translation initiation factor eIF3d Moe1			L.I.	L.I.
V5-P05-47	SPAC821.05	0	translation initiation factor eIF3h			L.I.	L.C.N.
V5-P05-51	SPAC823.13c	0	mitochondrial inner membrane protein			L.I.	L.I.
V5-P05-53	SPAC824.02	0	GPI inositol deacylase	+		L.C.N.	L.C.N.
V5-P05-64	SPAC8F11.03	msh3	MutS protein homolog 3	+++		L.I.	L.I.
V5-P05-70	SPAC977.15	0	dienelactone hydrolase family			L.I.	L.I.
V5-P05-72	SPAC9G1.03c	rpl3001	60S ribosomal protein L30	+		L.I.	L.I.
V5-P05-83	SPAPB24D3.01	0	transcription factor			L.I.	L.I.
V5-P05-93	SPBC119.06	sco1	copper chaperone Sco1	++		L.I.	L.I.
V5-P06-05	SPBC12C2.05c	0	diacylglycerol binding protein Bzz1			L.I.	L.I.
V5-P06-07	SPBC12D12.06	srb11	cyclin Srb11			L.I.	L.C.N.
V5-P06-23	SPBC1685.01	pmp1	dual-specificity MAP kinase phosphatase Pmp1			L.I.	L.I.
V5-P06-31	SPBC16H5.05c	cyp7	cyclophilin family peptidyl-prolyl cis-trans isomerase Cyp7			L.I.	L.I.
V5-P06-38	SPBC1709.05	sks2	heat shock protein Sks2			L.I.	L.C.N.
V5-P06-44	SPBC1734.13	atp3	F1-ATPase gamma subunit			L.C.N.	L.I.
V5-P06-56	SPBC17G9.12c	0	conserved fungal protein			L.I.	L.I.
V5-P06-63	SPBC19F8.08	rps401	40S ribosomal protein S4			L.I.	L.I.
V5-P06-65	SPBC19G7.10c	0	topoisomerase associated protein			L.C.N.	L.C.N.
V5-P06-78	SPBC21C3.08c	0	ornithine aminotransferase			L.I.	L.I.
V5-P06-86	SPBC25D12.06	0	RNA helicase	+		L.I.	L.C.N.
V5-P06-95	SPBC29A3.03c	0	ubiquitin-protein ligase E3			L.I.	L.I.
V5-P06-96	SPBC29A3.05	0	chromatin remodeling complex subunit			L.I.	L.I.
V5-P07-01	SPBC29A3.09c	0	AAA family ATPase Gcn20			L.I.	L.I.
V5-P07-02	SPBC29A3.13	pdp1	PWWP domain protein			L.I.	L.I.
V5-P07-05	SPBC2A9.04c	0	Sir Antagonist ortholog			L.I.	L.I.
V5-P07-17	SPBC32F12.02	rec14	recombination protein Rec14			L.I.	L.I.
V5-P07-23	SPBC336.03	efc25	exchange factor Cdc25p-like			L.I.	L.C.N.
V5-P07-40	SPBC428.15	0	GTP binding protein	+		L.I.	L.I.
V5-P07-93	SPBPB2B2.12c	0	UDP-glucose 4-epimerase			L.I.	L.I.
V5-P08-17	SPCC1682.08c	0	RNA-binding protein Mcp2			L.C.N.	L.C.N.
V5-P08-26	SPCC330.07c	0	membrane transporter			L.I.	L.I.
V5-P08-36	SPCC645.13	0	transcription elongation regulator			L.I.	L.I.
V5-P08-37	SPCC663.04	rpl39	60S ribosomal protein L39	++		L.I.	L.I.
V5-P08-39	SPCC736.06	0	aspartate-tRNA ligase			L.C.N.	L.C.N.
V5-P08-45	SPCC895.09c	ucp12	ATP-dependent RNA helicase Ucp1			L.I.	L.I.
V5-P08-48	SPCC970.10c	brl2	ubiquitin-protein ligase E3	+		L.C.N.	L.C.N.
V5-P08-61	SPAC13G7.02c	ssa1	heat shock protein Ssa1			L.I.	L.I.
V5-P09-16	SPAPB1E7.06c	eme1	Holliday junction resolvase subunit Eme1	mix		L.I.	L.I.
V5-P09-30	SPBC16E9.11c	pub3	ubiquitin-protein ligase E3			L.I.	L.I.
V5-P09-32	SPBC1861.01c	cnp3	CENP-C	+++		L.I.	L.I.
V5-P09-37	SPBC23G7.04c	nif1	SEL1 repear protein Nif1			L.I.	L.I.
V5-P09-38	SPBC23G7.13c	0	urea transporter			L.I.	L.I.
V5-P09-44	SPBC30D10.10c	tor1	phosphatidylinositol kinase Tor1	mix		L.C.N.	L.I.
V5-P09-48	SPBC354.10	0	RNAPII degradation factor			L.I.	L.I.
V5-P09-53	SPBC4F6.06	kin1	microtubule affinity-regulating kinase Kin1			L.C.N.	L.C.N.
V5-P09-65	SPCC1223.03c	gut2	glycerol-3-phosphate dehydrogenase Gut2			L.I.	L.I.
V5-P09-68	SPCC162.02c	0	AMP-binding dehydrogenase			L.I.	L.I.
V5-P09-76	SPCC23B6.04c	0	sec14 cytosolic factor family			L.I.	L.I.
V5-P09-77	SPCC297.03	ssp1	serine/threonine protein kinase Ssp1	+++		L.I.	L.I.
V5-P09-81	SPCC63.02c	aah3	alpha-amylase homolog Aah3			L.I.	L.I.
V5-P09-82	SPCC663.01c	ekc1	protein phosphatase regulatory subunit Ekc1			L.C.N.	L.C.N.
V5-P09-83	SPCC663.15c	0	conserved fungal protein			L.I.	L.I.
V5-P09-96	SPAC10F6.13c	0	aspartate aminotransferase			L.I.	L.I.
V5-P10-08	SPAC13A11.06	0	pyruvate decarboxylase			L.C.N.	L.C.N.
V5-P10-20	SPAC1F7.01c	spt6	transcription elongation factor Spt6	+++		L.C.N.	L.C.N.
V5-P10-28	SPAC22A12.06c	0	serine hydrolase			L.I.	L.I.
V5-P10-34	SPAC23H3.13c	gpa2	heterotrimeric G protein alpha-2 subunit Gpa2			L.I.	L.I.
V5-P10-36	SPAC25H1.07	0	DUF1620 family protein			L.I.	L.I.
V5-P10-42	SPAC31G5.10	eta2	Myb family transcriptional regulator Eta2			L.I.	L.I.
V5-P10-44	SPAC3C7.01c	0	inositol polyphosphate phosphatase			L.I.	L.I.
V5-P10-48	SPAC4A8.03c	ptc4	protein phosphatase 2C Ptc4			L.C.N.	L.I.
V5-P10-62	SPAC8F11.08c	0	esterase/lipase			L.C.N.	L.C.N.
V5-P10-66	SPAPB1E7.04c	Unassigned	chitinase	+++		L.C.N.	L.C.N.
V5-P10-83	SPBC16A3.19	0	histone acetyltransferase complex subunit Eaf7			L.I.	L.I.
V5-P10-86	SPBC1711.05	0	nucleocytoplasmic transport chaperone Srp40			L.C.N.	L.C.N.
V5-P10-87	SPBC1734.11	0	DNAJ domain protein Mas5	+		L.C.N.	L.C.N.
V5-P10-88	SPBC17A3.05c	0	DNAJ/DUF1977 DNAJB12 homolog			L.I.	L.I.
V5-P10-89	SPBC18A7.02c	0	seven transmembrane receptor-like protein			L.I.	L.I.
V5-P10-95	SPBC23G7.06c	0	conserved eukaryotic protein			L.I.	L.I.
V5-P11-01	SPBC23G7.12c	rpt6	19S proteasome regulatory subunit Rpt6			L.I.	L.I.
V5-P11-02	SPBC24C6.04	0	delta-1-pyrroline-5-carboxylate dehydrogenase			L.C.N.	L.C.N.
V5-P11-26	SPBC646.08c	0	oxysterol binding protein			L.I.	L.I.
V5-P11-32	SPBC839.15c	ef1a-c	translation elongation factor EF-1 alpha Ef1a-c			L.C.N.	L.C.N.
V5-P11-34	SPBP35G2.08c	air1	TRAMP complex subunit			L.I.	L.I.
V5-P11-36	SPBP4H10.11c	lcf2	long-chain-fatty-acid-CoA ligase			L.I.	45.6522
V5-P11-39	SPCC1020.10	oca2	serine/threonine protein kinase Oca2			L.C.N.	L.C.N.
V5-P11-42	SPCC1223.02	nmt1	no message in thiamine Nmt1			L.C.N.	L.C.N.
V5-P11-47	SPCC1322.02	pxd1	sequence orphan	+++		L.I.	L.I.
V5-P11-54	SPCC1739.10	mug33	conserved fungal protein			L.C.N.	L.C.N.
V5-P11-71	SPCC74.02c	ppn1	mRNA cleavage and polyadenylation specificity factor complex associated protein	+++		L.I.	L.I.
V5-P11-90	SPAC15E1.05c	0	ethanolamine-phosphate cytidylyltransferase			L.I.	L.I.
V5-P11-95	SPAC17A2.13c	rad25	14-3-3 protein Rad25			L.I.	L.I.
V5-P11-96	SPAC17A5.04c	mde10	spore wall assembly peptidase Mde10			L.I.	L.I.
V5-P12-01	SPBP4H10.20	nhm1	m7G(5')pppN diphosphatase			L.I.	L.I.
V5-P12-02	SPAC17H9.19c	cdt2	WD repeat protein Cdt2	+++		L.I.	L.I.
V5-P12-08	SPAC1F5.10	0	ATP-dependent RNA helicase, eIF4A related			L.C.N.	L.C.N.
V5-P12-16	SPAC25B8.17	0	peptidase family A22			L.I.	L.I.
V5-P12-17	SPAC25H1.04	mug105	DUF1671 family protein			L.I.	L.I.
V5-P12-22	SPAC2G11.07c	ptc3	protein phosphatase 2C Ptc3			L.I.	L.I.
V5-P12-48	SPAC9G1.12	cpd1	tRNA (m1A) methyltransferase complex subunit Cpd1			L.I.	L.I.
V5-P12-56	SPBC14C8.03	fma2	methionine aminopeptidase Fma2			L.I.	L.I.
V5-P12-57	SPBC14C8.05c	meu17	glucan-alpha-1,4-glucosidase	++		L.I.	L.I.
V5-P12-62	SPBC16E9.17c	rem1	meiosis-specific cyclin Rem1			L.I.	L.I.
V5-P12-63	SPBC1711.09c	0	SNARE associated Golgi protein			L.I.	L.I.
V5-P12-65	SPBC18E5.07	0	sequence orphan			L.I.	L.I.
V5-P12-66	SPBC211.06	gfh1	gamma tubulin complex subunit Gfh1			L.I.	L.I.
V5-P12-71	SPBC32F12.05c	cwf12	complexed with Cdc5 protein Cwf12	+++		L.I.	L.I.
V5-P12-85	SPBC543.03c	pku80	Ku domain protein Pku80	mix		L.I.	L.I.
V5-P12-88	SPBC651.05c	dot2	EAP30 family protein Dot2	mix		L.I.	L.I.
V5-P12-92	SPBC6B1.06c	ubp14	ubiquitin C-terminal hydrolase Ubp14	mix		L.I.	L.C.N.
V5-P12-96	SPCC1223.04c	set11	lysine methyltransferase			L.I.	L.I.
V5-P13-02	SPCC1393.09c	0	RWD domain			L.I.	L.C.N.
V5-P13-06	SPCC18B5.05c	0	phosphomethylpyrimidine kinase			L.I.	L.C.N.
V5-P13-14	SPCC613.06	rpl902	60S ribosomal protein L9	++		L.C.N.	L.I.
V5-P13-17	SPCC737.07c	0	DNA polymerase alpha-associated DNA helicase A			L.I.	L.I.
V5-P13-36	SPAC1B3.16c	vht1	vitamin H transporter Vth1			L.C.N.	L.C.N.
V5-P13-39	SPAC1D4.06c	csk1	cyclin-dependent kinase activating kinase Csk1			L.I.	L.I.
V5-P13-60	SPAC589.07c	atg1801	WD repeat protein Atg18			L.I.	L.I.
V5-P13-61	SPAC5D6.09c	mug86	acetate transporter			L.I.	L.I.
V5-P13-62	SPAC5H10.09c	0	3-methyl-2-oxobutanoate hydroxymethyltransferase			L.I.	L.I.
V5-P13-70	SPAC9G1.07	0	sequence orphan			L.I.	L.I.
V5-P13-71	SPAC9G1.08c	0	phospholipase			L.I.	L.I.
V5-P13-72	SPAC9G1.11c	spn4	septin Spn4			L.I.	L.C.N.
V5-P13-80	SPBC12C2.07c	0	spermidine synthase	+++		L.C.N.	L.C.N.
V5-P13-83	SPBC1604.07	atp4	F0-ATPase subunit	+++		L.I.	L.C.N.
V5-P14-05	SPBC29A3.02c	his7	phosphoribosyl-AMP cyclohydrolase/phosphoribosyl-ATP pyrophosphohydrolase His7	+		L.I.	L.I.
V5-P14-07	SPBC31A8.01c	cwl1	reticulon-like protein			L.C.N.	L.I.
V5-P14-08	SPBC31F10.10c	0	zf-MYND type zinc finger protein			L.C.N.	L.C.N.
V5-P14-23	SPBP23A10.16	sdh4	TIM22 inner membrane protein import complex anchor subunit Tim18			L.I.	L.I.
V5-P14-29	SPCC1442.01	ste6	guanyl-nucleotide exchange factor Ste6			L.C.N.	L.C.N.
V5-P14-37	SPCC4F11.04c	0	mannosyltransferase complex subunit			L.I.	L.I.
V5-P14-40	SPCC576.13	swc5	chromatin remodeling complex subunit Swc5			L.I.	L.I.
V5-P14-49	SPCC757.09c	rnc1	RNA-binding protein that suppresses calcineurin deletion Rnc1			L.C.N.	L.I.
V5-P14-57	SPAC1142.05	ctr5	copper transporter complex subunit Ctr5			L.I.	L.I.
V5-P14-60	SPAC11E3.13c	0	1,3-beta-glucanosyltransferase			L.C.N.	L.C.N.
V5-P14-65	SPAC17A5.07c	ulp2	SUMO deconjugating peptidase Ulp2			L.I.	L.I.
V5-P14-70	SPAC1B1.04c	0	poly(A)-specific ribonuclease complex subunit Pan3			L.C.N.	L.C.N.
V5-P14-71	SPAC1F5.08c	yam8	calcium transport protein			L.I.	L.I.
V5-P14-72	SPAC20H4.06c	0	RNA-binding protein			L.I.	L.I.
V5-P14-82	SPAC26H5.10c	tif51	translation initiation factor eIF5A			L.I.	L.I.
V5-P15-05	SPBC1198.01	0	glutathione-dependent formaldehyde dehydrogenase			L.I.	L.I.
V5-P15-11	SPBC1773.17c	0	hydroxyacid dehydrogenase			L.I.	L.I.
V5-P15-19	SPBC23E6.10c	0	methylthioribose-1-phosphate isomerase			L.I.	L.I.
V5-P15-40	SPCC1020.05	0	phosphoprotein phosphatase			L.I.	L.I.
V5-P15-41	SPCC1259.08	0	conserved fungal protein			L.C.N.	L.C.N.
V5-P15-46	SPCC1494.08c	0	conserved fungal protein			L.I.	L.I.
V5-P15-80	SPAC222.12c	atp2	F1-ATPase beta subunit	+++		L.C.N.	L.C.N.
V5-P15-86	SPAC24C9.12c	0	glycine hydroxymethyltransferase			L.C.N.	L.C.N.
V5-P15-87	SPAC26A3.07c	rpl1101	60S ribosomal protein L11	++		L.C.N.	L.C.N.
V5-P16-04	SPAC8F11.10c	pvg1	pyruvyltransferase			L.C.N.	L.C.N.
V5-P16-05	SPAC9E9.09c	0	aldehyde dehydrogenase			L.C.N.	L.C.N.
V5-P16-08	SPBC1271.06c	mug96	sequence orphan			L.I.	L.I.
V5-P16-13	SPBC1709.04c	cyp3	cyclophilin family peptidyl-prolyl cis-trans isomerase Cyp3			L.C.N.	L.I.
V5-P16-14	SPBC18E5.08	Unassigned	N-acetyltransferase			L.I.	L.I.
V5-P16-17	SPBC215.10	0	haloacid dehalogenase-like hydrolase			L.I.	L.I.
V5-P16-19	SPBC29A10.01	ccr1	NADPH-cytochrome p450 reductase			L.I.	L.I.
V5-P16-25	SPBC342.01c	alg6	glucosyltransferase Alg6			L.C.N.	L.C.N.
V5-P16-48	SPCC622.08c	hta1	histone H2A alpha			L.I.	L.I.
V5-P16-50	SPCC737.06c	0	glutamate-cysteine ligase regulatory subunit			L.I.	L.I.
V5-P16-59	SPAC11G7.04	ubi1	ribosomal-ubiquitin fusion protein Ubi1	+++		L.I.	L.I.
V5-P16-60	SPAC12B10.11	exg2	glucan 1,3-beta-glucosidase Exg2			L.I.	L.C.N.
V5-P16-61	SPAC144.04c	spe1	ornithine decarboxylase Spe1	+++		L.C.N.	L.C.N.
V5-P16-74	SPAC4F10.17	0	conserved fungal protein			L.I.	L.I.
V5-P16-83	SPAC6G10.08	idp1	isocitrate dehydrogenase Idp1			L.C.N.	L.I.
V5-P16-92	SPBC1289.13c	0	alpha-1,2-galactosyltransferase			L.C.N.	L.C.N.
V5-P16-95	SPBC1604.20c	tea2	kinesin-like protein Tea2	++		L.I.	L.I.
V5-P17-04	SPBC1711.11	0	autophagy associated protein			L.I.	L.I.
V5-P17-09	SPBC29A3.10c	atp14	F1-ATPase subunit H			L.C.N.	L.C.N.
V5-P17-10	SPBC2A9.05c	0	DUF846 family protein			L.I.	L.I.
V5-P17-12	SPBC337.15c	coq7	ubiquinone biosynthesis protein Coq7			L.C.N.	L.C.N.
V5-P17-18	SPBC6B1.03c	0	Pal1 family protein			L.I.	L.I.
V5-P17-22	SPBP4H10.19c	0	calreticulin/calnexin homolog			L.I.	L.I.
V5-P17-27	SPCC1393.08	0	transcription factor			L.C.N.	L.C.N.
V5-P17-41	SPAC14C4.09	agn1	glucan endo-1,3-alpha-glucosidase Agn1			L.I.	L.I.
V5-P17-43	SPAC1610.01	0	conserved fungal protein			L.C.N.	L.C.N.
V5-P17-71	SPBC1711.12	ppp16	serine peptidase			L.I.	L.I.
V5-P17-72	SPBC1718.07c	zfs1	transcription factor Zfs1	++		L.I.	L.I.
V5-P17-75	SPBC1921.06c	pvg3	beta-1,3-galactosyltransferase			L.I.	L.I.
V5-P17-90	SPCC18B5.09c	0	sequence orphan			L.I.	L.I.
V5-P17-92	SPCC338.14	0	adenosine kinase			L.C.N.	L.C.N.
V5-P18-23	SPAC6G10.11c	ubi3	ribosomal ubiquitin fusion protein Ubi3			L.I.	L.I.
V5-P18-31	SPBC15C4.06c	Unassigned	ubiquitin-protein ligase E3			L.I.	L.I.
V5-P18-41	SPBP4H10.05c	spe2	S-adenosylmethionine decarboxylase proenzyme Spe2	+++		L.C.N.	L.C.N.
V5-P18-44	SPCC663.11	0	ww domain binding protein 11 (wbp11) ortholog			L.I.	L.I.
V5-P18-51	SPAC13G7.06	met16	phosphoadenosine phosphosulfate reductase	++		L.I.	L.C.N.
V5-P18-53	SPAC1610.02c	0	mitochondrial ribosomal protein subunit L1			L.C.N.	L.C.N.
V5-P18-66	SPBC1711.06	rpl401	60S ribosomal protein L2			L.I.	L.C.N.
V5-P18-67	SPBC21C3.20c	git1	C2 domain protein Git1			L.C.N.	L.C.N.
V5-P18-74	SPCC1739.07	cti1	substrate-specific nuclear cofactor for exosome activity	+++		L.I.	L.C.N.
V5-P18-77	SPCC830.08c	0	Golgi membrane protein			L.I.	L.I.
V5-P18-91	SPAC922.07c	atd2	aldehyde dehydrogenase			L.I.	L.I.
V5-P19-14	SPAC12G12.13c	cid14	poly(A) polymerase Cid14			L.I.	L.I.
V5-P19-17	SPAC25H1.06	0	histone acetyltransferase complex subunit			L.I.	L.I.
V5-P19-35	SPCC11E10.06c	elp4	RNA polymerase II elongator complex subunit Elp4	+++		L.I.	L.I.
V5-P19-36	SPCC1795.10c	0	Sed5 Vesicle Protein Svp26			L.I.	L.I.
V5-P19-38	SPCC965.09	0	nitrilase			L.I.	L.I.
V5-P19-45	SPAC3H5.10	rpl3202	60S ribosomal protein L32			L.I.	L.I.
V5-P19-51	SPAPJ698.02c	rps002	40S ribosomal protein S0B	++		L.I.	L.I.
V5-P19-68	SPAC1556.05c	0	CGR1 family	++		L.I.	L.I.
V5-P19-73	SPAC1F7.13c	rpl801	60S ribosomal protein L8	++		L.I.	L.I.
V5-P19-74	SPAC23C11.15	pst2	Clr6 histone deacetylase complex subunit Pst2			L.I.	L.I.
V5-P19-82	SPBC19G7.03c	rps3002	40S ribosomal protein S30			L.I.	L.I.
V5-P19-84	SPBC21H7.07c	his5	imidazoleglycerol phosphate dehydratase			L.I.	L.C.N.
V5-P19-92	SPAC1687.07	0	conserved fungal protein			L.I.	L.I.
V5-P19-94	SPAC23C11.13c	hpt1	xanthine phosphoribosyltransferase			L.I.	L.I.
V5-P20-24	SPBC365.03c	rpl2101	60S ribosomal protein L21	++		L.I.	L.I.
V5-P20-26	SPBC713.08	tom13	mitochondrial TOM complex subunit Tom13	mix		L.I.	L.I.
V5-P20-29	SPCC825.02	gbs1	glucosidase II Gtb1			L.C.N.	L.C.N.
V5-P20-36	SPBC16D10.01c	0	TPR repeat protein Tci1			L.I.	L.I.
V5-P20-39	SPBC23G7.14	0	sequence orphan			L.I.	L.I.
V5-P20-49	SPBC19C7.05	0	cell wall organization protein			L.I.	L.I.
V5-P20-50	SPBC4F6.08c	mrpl39	mitochondrial ribosomal protein subunit L39			L.I.	L.I.
V5-P20-57	SPAC22F8.12c	shf1	sequence orphan			L.C.N.	L.C.N.
V5-P20-77	SPBC839.03c	0	neddylation protein Dcn1	+++		L.I.	L.I.
V5-P20-82	SPAC27E2.11c	0	sequence orphan			L.C.N.	L.C.N.
V5-P20-87	SPBC336.13c	0	mitochondrial inner membrane peptidase complex catalytic subunit 2			L.I.	L.I.
V5-P21-03	SPAC15A10.08	ain1	alpha-actinin			L.I.	L.I.
V5-P21-11	SPBC18H10.02	lcf1	long-chain-fatty-acid-CoA ligase Lcf1			L.I.	L.I.
V5-P21-16	SPAC19B12.12c	yip11	SMN family protein Yip11			L.I.	L.I.
V5-P21-24	SPAC16C9.02c	0	S-methyl-5-thioadenosine phosphorylase			L.I.	L.I.
V5-P21-26	SPAC959.08	rpl2102	60S ribosomal protein L21	++		L.I.	L.I.
V5-P21-32	SPBC3H7.10	0	elongator homolog	++		L.I.	L.I.
V5-P21-41	SPAC2F3.08	sut1	alpha-glucoside transporter			L.I.	L.I.
V5-P21-42	SPBC25B2.08	0	sequence orphan			L.I.	L.I.
V5-P21-48	SPBC609.05	pob3	FACT complex component Pob3			L.I.	L.I.
V5-P21-53	SPAC29B12.08	clr5	sequence orphan			L.I.	L.I.
V5-P21-55	SPBC30D10.04	swi3	replication fork protection complex subunit Swi3	+++		L.I.	L.I.
V5-P21-68	SPCC1322.09	0	conserved fungal protein			L.I.	L.I.
V5-P21-72	SPAC13F5.07c	hpz2	sequence orphan			L.C.N.	L.C.N.
V5-P21-73	SPAC4F10.11	spn1	septin Spn1			L.I.	L.I.
V5-P21-76	SPBC16E9.09c	erp5(erp6)	COPII vesicle coat component Erp5/Erp6	+++		L.I.	L.I.
V5-P21-81	SPAC664.03	0	RNA polymerase II associated Paf1 complex	++		L.I.	L.I.
V5-P21-83	SPBC1778.02	rap1	telomere binding protein Rap1			L.I.	L.I.
V5-P21-84	SPBC18E5.10	0	iron sulfur cluster assembly protein			L.I.	L.I.
V5-P21-88	SPAC140.03	arb1	argonaute binding protein 1			L.I.	L.I.
V5-P21-89	SPAC19G12.08	0	fatty acid hydroxylase			L.I.	L.I.
V5-P21-91	SPAC4F10.08	mug126	sequence orphan			L.I.	L.I.
V5-P21-92	SPBC1711.08	0	chaperone activator Aha1			L.I.	L.I.
V5-P22-07	SPBC17G9.10	rpl1102	60S ribosomal protein L11			L.I.	L.I.
V5-P22-14	SPBC1711.04	mtd1	methylenetetrahydrofolate reductase			L.I.	L.I.
V5-P22-18	SPAC3F10.09	0	1-(5-phosphoribosyl)-5-[(5-phosphoribosylamino) methylideneamino]imidazole-4-carboxamide isomerase			L.I.	L.I.
V5-P22-26	SPCC1259.07	0	transcriptional regulatory protein Rxt3	+++		L.I.	L.I.
V5-P22-28	SPBC428.04	0	sequence orphan			L.C.N.	L.C.N.
V5-P22-29	SPAC4F10.04	0	protein phosphatase type 2A, intrinsic regulator			L.I.	L.I.
V5-P22-35	SPCC338.10c	cox5	cytochrome c oxidase subunit V	+		L.C.N.	L.I.
V5-P22-36	SPCC553.12c	0	conserved fungal protein			L.I.	L.I.
V5-P22-41	SPBC12D12.09	rev7	DNA polymerase zeta Rev7 (predicted)			L.I.	L.I.
V5-P22-43	SPBC405.02c	0	sequence orphan			L.I.	L.I.
V5-P22-47	SPBC1778.01c	zuo1	zuotin	++		L.C.N.	L.C.N.
V5-P22-57	SPCC830.06	0	calcineurin regulatory subunit			L.I.	L.I.
V5-P22-62	SPAC15E1.03	rpl42	60S ribosomal protein L36/L42			L.C.N.	L.C.N.
V5-P22-66	SPCC548.04	0	ubiquitin family protein Urm1			L.I.	L.C.N.
V5-P22-70	SPBC31F10.14c	hip3	HIRA interacting protein Hip3	mix		L.I.	L.I.
V5-P22-77	SPCC24B10.08c	0	histone acetyltransferase complex subunit Ada2			L.I.	L.I.
V5-P22-92	SPAC140.02	gar2	GAR family	++		L.I.	L.I.
V5-P23-09	SPAC1805.04	nup132	nucleoporin Nup132			L.I.	L.I.
V5-P23-25	SPAC23C4.03	0	haspin related kinase			L.I.	L.I.
V5-P23-37	SPCC4E9.01c	rec11	meiotic cohesin complex subunit Rec11			L.I.	L.I.
V5-P23-46	SPAC23H4.01c	0	sterol binding ankyrin repeat protein			L.I.	L.I.
V5-P23-49	SPAC18G6.10	0	chromosome segregation protein			L.I.	L.I.
V5-P23-50	SPBC1683.09c	frp1	ferric-chelate reductase Frp1			L.I.	L.I.
V5-P23-66	SPAC1B3.08	0	COP9 signalosome complex subunit 12			L.I.	L.I.
V5-P23-70	SPBC1539.02	0	sequence orphan			L.I.	L.I.
V5-P23-71	SPBC17D1.05	0	sequence orphan			L.I.	L.I.
V5-P23-72	SPBC18E5.01	0	cycloisomerase 2 family			L.I.	L.I.
V5-P23-76	SPCC970.01	rad16	DNA repair endonuclease XPF	+++		L.I.	L.I.
V5-P23-78	SPAC6F12.02	rst2	transcription factor Rst2			L.I.	L.I.
V5-P23-92	SPBC582.04c	0	sequence orphan			L.I.	L.I.
V5-P24-01	SPAC23H4.12	alp13	Clr6 histone deacetylase complex subunit Alp13	++		L.I.	L.I.
V5-P24-09	SPBC83.03c	tas3	RITS complex subunit 3			L.I.	L.I.
V5-P24-15	SPBC577.15c	sim3	NASP family histone binding protein	++		L.I.	L.I.
V5-P24-23	SPAC343.06c	0	scramblase			L.I.	L.I.
V5-P24-25	SPAC19G12.11	coq9	ubiquinone biosynthesis protein Coq9			L.I.	L.I.
V5-P24-35	SPBP35G2.03c	sgo1	shugoshin Sgo1	mix		L.I.	L.I.
V5-P24-37	SPAC521.05	rps802	40S ribosomal protein S8			L.I.	L.I.
V5-P24-38	SPAC17C9.08	pnu1	endodeoxyribonuclease Pnu1			L.I.	L.I.
V5-P24-44	SPAC3A11.11c	0	pyridoxal reductase			L.I.	L.I.
V5-P24-46	SPBC14C8.11c	0	sequence orphan			L.I.	L.I.
V5-P24-49	SPAC57A10.07	0	conserved protein (fungal and protazoan)			L.I.	L.I.
V5-P24-50	SPAC3F10.04	gsa1	glutathione synthetase large subunit Gsa1			L.I.	L.I.
V5-P24-55	SPBC6B1.04	mde4	monopolin-like complex subunit Mde4			L.I.	L.I.
V5-P24-66	SPCC1739.13	ssa2	heat shock protein Ssa2			L.I.	L.I.
V5-P24-70	SPBC14C8.09c	Dbl3	conserved fungal protein			L.I.	L.I.
V5-P24-71	SPAC24H6.07	rps901	40S ribosomal protein S9	++		L.I.	L.I.
V5-P24-75	SPCC364.04c	0	CASP family protein			L.I.	L.I.
V5-P24-76	SPBC1A4.05	0	sequence orphan			L.I.	L.I.
V5-P24-77	SPBC21C3.16c	spt4	transcription elongation factor complex subunit Spt4	++		L.I.	L.I.
V5-P24-88	SPAC3F10.17	0	ribosome biogenesis protein Ltv1	+++		L.I.	L.I.
V5-P24-92	SPBC776.03	0	homoserine dehydrogenase			L.I.	L.I.
V5-P25-03	SPCC830.10	0	nucleoside triphosphatase			L.I.	L.I.
V5-P25-10	SPBC1A4.09	0	pseudouridine synthase			L.I.	L.I.
V5-P25-14	SPBC337.08c	ubi4	ubiquitin	++		L.I.	L.I.
V5-P25-15	SPAC25A8.01c	0	fun thirty related protein Fft3			L.I.	L.I.
V5-P25-16	SPBC3B8.02	php5	CCAAT-binding factor complex subunit Php5	++		L.I.	L.I.
V5-P25-17	SPBC26H8.12	0	cytochrome c heme lyase			L.I.	L.I.
V5-P25-21	SPAC644.15	rpp101	60S acidic ribosomal protein Rpp1-1	+		L.I.	L.I.
V5-P25-28	SPAC11E3.03	pcs1	chromosome segregation protein Pcs1	+		L.I.	L.I.
V5-P25-29	SPAC1296.02	cox4	cytochrome c oxidase subunit IV			L.I.	L.I.
V5-P25-35	SPAC20H4.07	rhp57	RecA family ATPase Rhp57	+++		L.I.	L.I.
V5-P25-37	SPAC22E12.18	0	conserved fungal protein	+		L.I.	L.I.
V5-P25-39	SPAC25G10.09c	0	actin cortical patch component, with EF hand and WH2 motif			L.C.N.	L.C.N.
V5-P25-42	SPAC57A10.02	cdr2	GIN4 family protein kinase Cdr2			L.I.	L.I.
V5-P25-45	SPAC6B12.03c	0	HbrB family protein			L.I.	L.I.
V5-P25-48	SPAC8C9.07	0	rRNA processing protein Fyv7	+		L.I.	L.C.N.
V5-P25-49	SPAC8C9.10c	0	ribosome biogenesis protein Rrp14-N	++		L.C.N.	L.C.N.
V5-P25-52	SPBC1306.02	0	WD repeat protein, human WDR6 family	mix		L.I.	L.I.
V5-P25-53	SPBC16C6.01c	0	lysine methyltransferase			L.I.	L.I.
V5-P25-55	SPBC1703.12	ubp9	ubiquitin C-terminal hydrolase Ubp9			L.I.	L.I.
V5-P25-56	SPBC1706.03	fzo1	mitochondrial fusion GTPase protein			L.I.	L.I.
V5-P25-59	SPBC17G9.07	rps2402	40S ribosomal protein S24	+++		L.I.	L.I.
V5-P25-60	SPBC18E5.05c	0	RNA polymerase II elongator complex subunit			L.I.	L.I.
V5-P25-62	SPBC24C6.11	cwf14	G10 protein			L.C.N.	L.C.N.
V5-P25-64	SPBC28F2.03	ppi1	cyclophilin family peptidyl-prolyl cis-trans isomerase Cyp2			L.I.	L.I.
V5-P25-68	SPBC725.02	mpr1	response regulator phosphotransferase			L.I.	L.I.
V5-P25-71	SPBP23A10.10	ppk32	serine/threonine protein kinase Ppk32			L.I.	L.I.
V5-P25-73	SPBP4H10.10	0	protease			L.I.	L.I.
V5-P25-74	SPCC1223.01	0	ubiquitin-protein ligase E3			L.I.	L.I.
V5-P25-77	SPCC16C4.13c	rpl1201	60S ribosomal protein L12.1/L12A	+		L.I.	L.I.
V5-P25-84	SPCC5E4.07	rpl2802	60S ribosomal protein L27a.2/L28A			L.I.	L.C.N.
V5-P25-85	SPCC757.03c	0	ThiJ domain protein			L.I.	L.I.
V5-P25-88	SPBC776.09	ste13	ATP-dependent RNA helicase Ste13			L.I.	L.I.
V5-P26-03	SPAC890.02c	alp7	TACC homolog			L.I.	L.I.
V5-P26-04	SPBC11C11.02	imp2	contractile ring protein Imp2			L.I.	L.I.
V5-P26-05	SPBC18H10.14	rps1601	40S ribosomal protein S16			L.I.	L.C.N.
V5-P26-08	SPBC651.09c	0	RNA polymerase II associated Paf1 complex			L.C.N.	L.I.
V5-P26-10	SPCC191.07	cyc1	cytochrome c			L.I.	L.C.N.
V5-P26-13	SPAC637.09	0	ribonuclease H70			L.I.	L.I.
V5-P26-14	SPBC2G2.13c	0	deoxycytidylate deaminase			L.I.	L.I.
V5-P26-15	SPCC550.12	arp6	actin-like protein Arp6			L.I.	L.I.
V5-P26-17	SPCC594.06c	0	SNARE Vam7	+		L.I.	L.I.
V5-P26-25	SPBC13E7.04	atp16	F1-ATPase delta subunit	++		L.I.	L.I.
V5-P26-36	SPAC3H8.05c	0	conserved fungal protein	mix		L.I.	L.I.
V5-P26-40	SPCC1393.03	rps1501	40S ribosomal protein S15			L.I.	L.I.
V5-P26-46	SPBC1778.06c	fim1	fimbrin	+		L.I.	L.C.N.
V5-P26-48	SPAC1805.07c	dad2	DASH complex subunit Dad2			L.I.	L.I.
V5-P26-49	SPAC26F1.03	pda1	pyruvate dehydrogenase e1 component alpha subunit Pda1			L.C.N.	L.C.N.
V5-P26-52	SPAC26A3.01	sxa1	aspartic protease Sxa1	+		L.I.	L.I.
V5-P26-54	SPAC17G8.05	med20	TATA-box related factor (TRF)	++		L.C.N.	L.C.N.
V5-P26-56	SPAC1B1.02c	0	NAD/NADH kinase			L.I.	L.I.
V5-P26-61	SPAC630.07c	0	sequence orphan			L.I.	L.I.
V5-P26-64	SPBC19G7.02	abz2	4-amino-4-deoxychorismate lyase			L.C.N.	L.C.N.
V5-P26-65	SPBC3D6.05	ptp4	phosphatidate cytidylyltransferase Ptp4			L.I.	L.I.
V5-P26-73	SPAC1071.04c	spc2	signal peptidase subunit			L.I.	L.I.
V5-P26-82	SPAC23G3.03	sib2	ornithine N5 monooxygenase			L.I.	L.I.
V5-P26-84	SPAC23H4.17c	srb10	cyclin-dependent protein kinase Srb10	+		L.I.	L.I.
V5-P26-88	SPAC29B12.11c	0	human WW domain binding protein-2 ortholog			L.C.N.	L.C.N.
V5-P26-93	SPCC16A11.10c	oca8	cytochrome b5			L.I.	L.I.
V5-P26-95	SPAC9E9.08	rad26	ATRIP			L.I.	L.I.
V5-P27-09	SPBC215.02	bob1	prefoldin subunit 5			L.I.	L.I.
V5-P27-15	SPBC29A3.07c	0	U2 snRNP-associated protein Sf3b14 homolog			L.I.	L.I.
V5-P27-22	SPBC3D6.10	apn2	AP-endonuclease Apn2			L.I.	L.I.
V5-P27-32	SPCC126.07c	0	ubiquitin-protein ligase E3			L.I.	L.I.
V5-P27-37	SPCC18.03	0	shuttle craft like transcriptional regulator			L.I.	L.I.
V5-P27-38	SPCC188.02	par1	protein phosphatase regulatory subunit Par1	+++		L.C.N.	L.C.N.
V5-P27-48	SPCC825.01	Unassigned	ribosome biogenesis ATPase, Arb family			L.I.	L.I.
V5-P27-55	SPAC1851.04c	0	guanyl-nucleotide exchange factor	+++		L.I.	L.I.
V5-P27-57	SPAC22G7.11c	0	conserved fungal protein			L.I.	L.I.
V5-P27-69	SPBC29A3.14c	trt1	telomerase reverse transcriptase 1 protein Trt1			L.I.	L.I.
V5-P27-78	SPCC306.04c	set1	histone lysine methyltransferase Set1			L.I.	L.I.
V5-P27-89	SPAC3C7.06c	pit1	serine/threonine protein kinase Pit1			L.I.	L.I.
V5-P28-07	SPBC359.01	0	amino acid permease, unknown 7			L.I.	L.I.
V5-P28-11	SPCC1840.03	sal3	karyopherin Sal3			L.I.	L.I.
V5-P28-20	SPCC736.07c	0	cell polarity protein			L.C.N.	L.I.
V5-P28-29	SPBC1815.01	eno101	enolase			L.I.	L.I.
V5-P28-30	SPBC23G7.10c	0	NADH-dependent flavin oxidoreductase			L.I.	L.I.
V5-P28-31	SPBC27.02c	ask1	DASH complex subunit Ask1			L.I.	L.I.
V5-P28-32	SPBC30D10.16	pha2	phrenate dehydratase			L.I.	L.I.
V5-P28-55	SPCC553.03	pex1	AAA family ATPase Pex1			L.I.	L.I.
V5-P28-57	SPCC576.11	rpl15	60S ribosomal protein L15			L.I.	L.I.
V5-P28-79	SPAC13G6.02c	rps101	40S ribosomal protein S3a			L.I.	L.I.
V5-P28-84	SPBC56F2.05c	0	transcription factor			L.I.	L.I.
V5-P28-94	SPAC2F7.07c	cph2	histone deacetylase complex subunit Rco1	+		L.I.	L.I.
V5-P29-05	SPAC4F10.14c	btf3	nascent polypeptide-associated complex subunit			L.I.	L.I.
V5-P29-13	SPAC926.03	rlc1	myosin II regulatory light chain			L.I.	L.I.
V5-P29-15	SPBC3H7.05c	0	sequence orphan			L.I.	L.I.
V5-P29-23	SPAC17A5.14	exo2	exonuclease II Exo2			L.C.N.	L.C.N.
V5-P29-33	SPBC1539.07c	0	glutathione-dependent formaldehyde dehydrogenase			L.I.	L.I.
V5-P29-38	SPCC338.02	mug112	sequence orphan			L.I.	L.I.
V5-P29-39	SPAC1556.08c	cbs2	protein kinase activator Snf4	++		L.I.	L.I.
V5-P29-40	SPAC5H10.07	0	sequence orphan			L.I.	L.I.
V5-P29-42	SPCC364.03	rpl1702	60S ribosomal protein L17			L.I.	L.I.
V5-P29-48	SPAC4H3.05	srs2	ATP-dependent DNA helicase, UvrD subfamily			L.I.	L.I.
V5-P29-53	SPCC4B3.08	lsg1 (ctk3)	C-terminal domain kinase I (CTDK-I) gamma subunit	+++		L.I.	L.I.
V5-P29-54	SPCC777.13	vps35	retromer complex subunit Vps35			L.I.	L.I.
V5-P29-56	SPBC18E5.04	rpl1001	60S ribosomal protein L10			L.I.	L.I.
V5-P29-61	SPCC895.06	0	RNA polymerase II elongator complex subunit Elp2	++		L.I.	L.I.
V5-P29-65	SPAC14C4.14	atp1	F1-ATPase alpha subunit	++		L.I.	L.C.N.
V5-P29-71	SPAC17A5.08	0	COPII-coated vesicle component Erp2/3/4			L.C.N.	L.C.N.
V5-P29-72	SPAC2C4.16c	rps801	40S ribosomal protein S8			L.I.	L.I.
V5-P29-77	SPAC1399.05c	0	transcription factor			L.I.	L.I.
V5-P29-82	SPAC23C4.12	hhp2	serine/threonine protein kinase Hhp2			L.I.	L.I.
V5-P29-89	SPBC660.11	tcg1	single-stranded telomeric binding protein Tgc1			L.I.	L.I.
V5-P29-91	SPAPB1A10.08	0	sequence orphan			L.I.	L.I.
V5-P29-94	SPBPJ4664.01	dps1	decaprenyl diphosphate synthase subunit Dps1			L.C.N.	L.C.N.
V5-P30-09	SPCC1322.01	0	3'-5' exonuclease for RNA 3' ss-tail			L.I.	L.I.
V5-P30-14	SPCC16C4.12	0	NatB N-acetyltransferase complex catalytic subunit Nat3			L.C.N.	L.C.N.
V5-P30-16	SPBC1198.09	ubc16	ubiquitin conjugating enzyme Ubc16			L.I.	L.I.
V5-P30-18	SPBC16H5.14c	0	short chain dehydrogenase DHRS family			L.I.	L.I.
V5-P30-19	SPBC19C2.14	smd3	Sm snRNP core protein Smd3			L.I.	L.I.
V5-P30-22	SPBC725.12	mug118	sequence orphan			L.I.	L.I.
V5-P30-28	SPBC146.12	coq6	monooxygenase Coq6			L.I.	L.C.N.
V5-P30-33	SPAC4D7.01c	sec71	Sec7 domain	+		L.I.	L.I.
V5-P30-34	SPCC1322.12c	bub1	serine/threonine protein kinase Bub1			L.I.	L.I.
V5-P30-36	SPAC1006.09	win1	MAP kinase kinase kinase Win1			L.I.	L.I.
V5-P30-38	SPAC6F6.04c	0	membrane transporter			L.I.	L.I.
V5-P30-45	SPAC20G4.07c	sts1	C-24(28) sterol reductase Sts1	+++		L.I.	L.I.
V5-P30-54	SPAC5D6.12	0	sequence orphan	+		L.C.N.	L.C.N.
V5-P30-63	SPAC23H4.16c	0	sequence orphan			L.I.	L.I.
V5-P30-64	SPAC6F6.12	0	autophagy associated protein Atg24	+		L.C.N.	L.C.N.
V5-P30-68	SPBC2F12.12c	0	conserved eukaryotic protein			L.I.	L.I.
V5-P30-69	SPAC2F7.04	pmc2	RNA polymerase II holoenzyme mediator complex subunit			L.I.	L.I.
V5-P30-70	SPBC36B7.04	0	tRNA dihydrouridine synthase Dus1			L.I.	L.I.
V5-P30-73	SPAC25B8.05	0	pseudouridylate synthase			L.I.	L.I.
V5-P30-75	SPAC2F7.17	0	peptide chain release factor			L.I.	L.I.
V5-P30-79	SPAC29A4.16	hal4	halotolerence protein 4			L.C.N.	L.C.N.
V5-P30-81	SPAC22G7.04	ubp13	poly(A)-specific ribonuclease complex subunit Pan2			L.I.	L.I.
V5-P30-82	SPBP23A10.12	0	FRG1 family protein			L.I.	L.I.
V5-P30-83	SPAC22G7.05	0	krr family protein			L.I.	L.I.
V5-P30-87	SPBC21.07c	ppk24	serine/threonine protein kinase Ppk24			L.I.	L.I.
V5-P30-89	SPBC646.09c	int6	translation initiation factor eIF3e			L.I.	L.I.
V5-P30-90	SPBC947.08c	0	histone promoter control protein Hpc2	++		L.C.N.	L.C.N.
V5-P30-92	SPBP8B7.11	nxt3	ubiquitin protease cofactor			L.I.	L.I.
V5-P30-96	SPAC12B10.12c	rhp41	DNA repair protein Rhp41			L.I.	L.I.
V5-P31-01	SPCC63.08c	ppk36	serine/threonine protein kinase Ppk36			L.I.	L.I.
V5-P31-04	SPBC409.07c	wis1	MAP kinase kinase Wis1	+++		L.I.	L.I.
V5-P31-05	SPBC530.10c	anc1	adenine nucleotide carrier Anc1			L.C.N.	L.C.N.
V5-P31-08	SPBC1703.13c	0	inorganic phosphate transporter			L.C.N.	L.C.N.
V5-P31-09	SPBC17A3.09c	0	lipoate-protein ligase A			L.I.	L.I.
V5-P31-13	SPCC13B11.01	adh1	alcohol dehydrogenase Adh1			L.C.N.	L.I.
V5-P31-15	SPAC31A2.06	0	conserved fungal protein	++		L.C.N.	L.C.N.
V5-P31-17	SPBC1604.11	atp17	F-0 ATPase subunit F	++		L.C.N.	L.C.N.
V5-P31-18	SPAC227.17c	0	conserved protein (fungal and plant)	++		L.C.N.	L.C.N.
V5-P31-26	SPBP8B7.05c	0	carbonic anhydrase			L.I.	L.I.
V5-P31-28	SPAC1527.01	mok11	alpha-1,3-glucan synthase Mok11			L.I.	L.I.
V5-P31-47	SPCC1739.03	hrr1	Helicase Required for RNAi-mediated heterochromatin assembly Hrr1			L.I.	L.I.
V5-P31-48	SPCC736.11	ago1	argonaute			L.I.	L.I.
V5-P31-50	SPAC30C2.06c	dml1	mitochondrial genome maintenance protein			L.I.	L.I.
V5-P31-52	SPBC19G7.01c	msh2	MutS protein homolog 2	+++		L.I.	L.I.
V5-P31-53	SPBC23E6.09	ssn6	transcriptional corepressor Ssn6			L.C.N.	L.C.N.
V5-P31-55	SPAC11D3.15	0	oxoprolinase	mix		L.I.	L.I.
V5-P31-57	SPAC1F3.10c	42644	mitochondrial intermediate peptidase Oct1			L.I.	L.I.
V5-P31-61	SPBC776.15c	0	dihydrolipoamide S-succinyltransferase, e2 component of oxoglutarate dehydrogenase complex			L.C.N.	L.C.N.
V5-P31-64	SPAC22F8.07c	rtf1	replication termination factor Rtf1			L.I.	L.I.
V5-P31-71	SPCC1840.06	atp5	F0-ATPase delta subunit	++		L.C.N.	L.C.N.
V5-P31-82	SPAC227.13c	isu1	iron-sulfur cluster assembly scaffold protein Isu1			L.C.N.	L.C.N.
V5-P31-86	SPBC2D10.07c	0	mitochondrial inner membrane peptidase complex catalytic subunit	++		L.C.N.	L.I.
V5-P31-94	SPCC777.10c	ubc12	ubiquitin conjugating enzyme Ubc12	+		L.I.	L.I.
V5-P32-15	SPBC14C8.16c	bot1	mitochondrial ribosomal protein subunit S35			L.I.	L.C.N.
V5-P32-18	SPCC1682.13	0	SWIRM domain protein			L.I.	L.I.
V5-P32-34	SPBC106.16	0	20S proteasome component alpha 4			L.I.	L.I.
V5-P32-35	SPBC16E9.18	0	phosphatidylserine decarboxylase			L.I.	L.I.
V5-P32-48	SPAC12G12.16c	0	nuclease, XP-G family			L.I.	L.I.
V5-P32-57	SPAC144.08	0	DNAJ domain protein Jac1			L.I.	L.I.
V5-P32-60	SPAC1565.01	0	conserved fungal protein	++		L.C.N.	L.C.N.
V5-P32-70	SPAC17G6.04c	cpp1	protein farnesyltransferase beta subunit Cpp1			L.I.	L.I.
V5-P32-80	SPAC19G12.03	cda1	chitin deacetylase Cda1			L.I.	L.I.
V5-P32-85	SPAC1F7.08	fio1	iron transport multicopper oxidase Fio1			L.I.	L.I.
V5-P32-95	SPAC23C4.08	rho3	Rho family GTPase Rho3	++		L.I.	L.I.
V5-P33-09	SPAC26A3.04	rpl2002	60S ribosomal protein L20	+		L.I.	L.I.
V5-P33-12	SPAC2C4.10c	0	sequence orphan			L.I.	L.I.
V5-P33-19	SPAC31G5.07	dni1	conserved fungal protein	+		L.I.	L.I.
V5-P33-21	SPAC343.15	tit1	tRNA isopentenyltransferase			L.I.	L.I.
V5-P33-26	SPAC3A11.05c	kms1	meiotic spindle pole body protein Kms1	mix		L.I.	L.I.
V5-P33-28	SPAC458.05	pik3	phosphatidylinositol 3-kinase Pik3			L.I.	L.I.
V5-P33-30	SPAC4C5.04	rad31	SUMO E1-like activator enzyme Rad31			L.I.	L.I.
V5-P33-31	SPAC4F10.05c	0	lipoate-protein ligase	+		L.I.	L.I.
V5-P33-35	SPAC4H3.13	0	transcription factor Pcc1			L.I.	L.I.
V5-P33-37	SPAC5D6.05	39702	mediator complex subunit Pmc6			L.I.	L.I.
V5-P33-49	SPAC821.10c	sod1	superoxide dismutase Sod1			L.I.	L.I.
V5-P33-63	SPAP27G11.05c	vps41	vacuolar protein sorting-associated protein Vps41			L.I.	L.I.
V5-P33-81	SPBC11C11.09c	rpl502	60S ribosomal protein L5	+		L.I.	L.I.
V5-P33-88	SPBC1348.07	0	S. pombe specific DUF999 protein family 6			L.I.	L.I.
V5-P33-92	SPBC1604.04	0	thiamine pyrophosphate transporter			L.I.	L.C.N.
V5-P34-23	SPBC19F8.06c	meu22	amino acid permease, unknown 11			L.I.	L.I.
V5-P34-24	SPBC19G7.06	mbx1	MADS-box transcription factor Mbx1			L.C.N.	L.C.N.
V5-P34-26	SPBC1A4.04	0	sequence orphan			L.C.N.	L.C.N.
V5-P34-35	SPBC23E6.08	sat1	Golgi membrane exchange factor subunit Sat1	++		L.C.N.	L.C.N.
V5-P34-36	SPBC23G7.07c	0	replication regulator			L.I.	L.I.
V5-P34-41	SPBC25H2.15	0	programmed cell death protein homolog	+		L.I.	L.I.
V5-P34-48	SPBC29A10.13	atp7	F0-ATPase subunit D	++		L.C.N.	L.I.
V5-P34-49	SPBC29A3.01	0	heavy metal ATPase			L.I.	L.I.
V5-P34-50	SPBC29A3.11c	0	mitochondrial carboxylic acid transporter			L.I.	L.I.
V5-P34-51	SPBC29A3.17	gef3	RhoGEF Gef3			L.I.	L.I.
V5-P34-60	SPBC354.08c	0	DUF221 family protein	+		L.I.	L.I.
V5-P34-69	SPBC3E7.01	fab1	1-phosphatidylinositol-3-phosphate 5-kinase Fab1	++		L.I.	L.C.N.
V5-P34-76	SPBC4F6.15c	swi10	DNA repair endonuclease			L.I.	L.I.
V5-P34-80	SPBC56F2.01	pof12	F-box protein Pof12			L.I.	L.I.
V5-P34-82	SPBC56F2.09c	arg5	arginine specific carbamoyl-phosphate synthase Arg5			L.I.	L.I.
V5-P34-84	SPBC646.12c	gap1	GTPase activating protein Gap1	+++		L.I.	L.I.
V5-P34-86	SPBC6B1.09c	nbs1	Mre11 complex subunit Nbs1			L.I.	L.C.N.
V5-P35-20	SPCC1322.10	0	conserved fungal protein			L.C.N.	L.C.N.
V5-P35-21	SPCC1322.15	rpl3402	60S ribosomal protein L34			L.I.	L.I.
V5-P35-33	SPCC16C4.03	pin1	peptidyl-prolyl cis-trans isomerase Pin1			L.I.	L.I.
V5-P35-46	SPCC191.01	0	sequence orphan			L.C.N.	L.C.N.
V5-P35-60	SPCC4B3.17	cbp3	ubiquinol cytochrome-c reductase assembly protein Cbp3	++		L.I.	L.I.
V5-P35-64	SPCC548.06c	ght8	hexose transporter Ght8			L.C.N.	L.C.N.
V5-P35-66	SPCC553.07c	mug40	DinB translesion DNA repair polymerase			L.I.	L.I.
V5-P35-90	SPAC1296.06	0	NADPH cytochrome reductase			L.C.N.	L.I.
V5-P35-92	SPAC12G12.11c	0	DUF544 family protein			L.I.	L.I.
V5-P35-94	SPAC14C4.03	mek1	Cds1/Rad53/Chk2 family protein kinase Mek1			L.I.	L.I.
V5-P35-96	SPAC1F7.07c	fip1	iron permease Fip1			L.I.	L.I.
V5-P36-14	SPAC31A2.02	trm112	tRNA (guanine-N2-)-methyltransferase regulatory subunit Trm112			L.I.	L.I.
V5-P36-16	SPAC3A11.08	pcu4	cullin 4			L.C.N.	L.C.N.
V5-P36-20	SPAC4F10.15c	wsp1	WASp homolog			L.C.N.	L.C.N.
V5-P36-38	SPBC1198.11c	reb1	RNA polymerase I transcription termination factor Reb1			L.C.N.	L.C.N.
V5-P36-39	SPBC11G11.02c	end3	actin cortical patch component End3			L.I.	L.C.N.
V5-P36-43	SPBC15C4.01c	oca3	TPR repeat protein Oca3			L.I.	L.I.
V5-P36-49	SPBC1709.12	rid1	GTPase binding protein Rid1			L.I.	L.I.
V5-P36-53	SPBC17G9.09	tif213	translation initiation factor eIF2 gamma subunit			L.I.	L.I.
V5-P36-54	SPBC1921.07c	0	SAGA complex subunit Sgf29			L.I.	L.C.N.
V5-P36-58	SPBC21D10.10	0	bromodomain protein			L.I.	L.I.
V5-P36-59	SPBC26H8.08c	grn1	GTPase Grn1			L.I.	L.C.N.
V5-P36-63	SPBC32H8.07	git5	heterotrimeric G protein beta subunit Git5			L.C.N.	L.C.N.
V5-P36-65	SPBC3H7.15	hhp1	serine/threonine protein kinase Hhp1			L.I.	L.I.
V5-P36-66	SPBC428.02c	eca39	branched chain amino acid aminotransferase Eca49			L.C.N.	L.C.N.
V5-P36-68	SPBC530.01	gyp1	GTPase activating protein Gyp1			L.I.	L.I.
V5-P36-80	SPCC24B10.19c	0	sequence orphan			L.I.	L.C.N.
V5-P36-82	SPCC338.05c	mms2	ubiquitin conjugating enzyme Mms2			L.I.	L.I.
V5-P36-88	SPCC4B3.10c	ipk1	inositol 1,3,4,5,6-pentakisphosphate (IP5) kinase			L.C.N.	L.C.N.
V5-P36-95	SPCC970.06	0	cargo receptor for soluble proteins			L.I.	L.I.
				+++: Non-staining		L.I. = Low Intensity
				++: low staining		L.C.N. = Low Cell Number
				+: mild staining
				mix: WT and mild staining colony

## Sheet: TableS3
Table S3. Bioneer mutants with altered iodine staining phenotypes and their characterization by multiplex PCR for mat1 content and by barcode sequencing.
Candidates (Iodine staining)
Ver5.0 position	Systematic ID	Gene	Gene description	Iodine staining assay		Multiplex PCR % of P band intensity
V5-P01-03	SPAC11E3.06	map1	MADS-box transcription factor Map1	+++		53.6974	52.8697
V5-P01-39	SPAC23A1.11	rpl1602	60S ribosomal protein L13/L16	++		38.3856	37.3494
V5-P01-40	SPAC23C11.08	php3	CCAAT-binding factor complex subunit Php3	+++		53.7	58.9
V5-P01-57	SPAC3G6.02	dss1	mRNA export protein Dss1	+++		52.0064	46.9883
V5-P01-92	SPAPB18E9.01	trm5	tRNA (guanine) methyltransferase Trm5	+		P	50.9
V5-P02-10	SPBC14C8.04	ilv6	acetolactate synthase regulatory unit	+		58.14	55.56
V5-P02-24	SPBC1711.14	rec15	meiotic recombination protein Rec15	+++		53.27	51.92
V5-P02-48	SPBC337.16	cho1	phosphatidyl-N-methylethanolamine N-methyltransferase	++		53.3932	52.9133
V5-P02-53	SPBC4C3.12	sep1	fork head transcription factor Sep1	mix		P	56.3
V5-P02-68	SPBP8B7.22	erd2	HDEL receptor	++		68.02	70.4
V5-P03-18	SPAC13C5.07	rad32	Rad32 nuclease	++		58.5	59.3
V5-P03-20	SPAC13G6.09	0	zf-MYND type	+		43.5465	56.0184
V5-P03-39	SPAC16C9.05	cph1	PHD finger containing protein	++		52.3348	51.6478
V5-P05-53	SPAC824.02	bst1	GPI inositol deacylase	+		P	49.75
V5-P05-64	SPAC8F11.03	msh3	MutS protein homolog 3	+++		P	29.8
V5-P05-72	SPAC9G1.03c	rpl3001	60S ribosomal protein L30	+		40.1	41.2
V5-P05-93	SPBC119.06	sco1	copper chaperone Sco1	++		57.9273	P
V5-P06-60	SPBC19C7.02	ubr1	N-end-recognizing protein Ubr1	mix		P	70.7035
V5-P06-86	SPBC25D12.06	0	RNA helicase	+		55.1981	54.5541
V5-P07-40	SPBC428.15	0	GTP binding protein	+		P	49.569
V5-P08-37	SPCC663.04	rpl39	60S ribosomal protein L39	++		35.995	36.4587
V5-P08-48	SPCC970.10c	brl2	ubiquitin-protein ligase E3	+		35.2	29.76
V5-P09-16	SPAPB1E7.06c	eme1	Holliday junction resolvase subunit Eme1	mix		45.45	45.05
V5-P09-32	SPBC1861.01c	cnp3	CENP-C	+++		P	49.4
V5-P09-44	SPBC30D10.10c	tor1	phosphatidylinositol kinase Tor1	mix		44.3	54.8
V5-P09-77	SPCC297.03	ssp1	serine/threonine protein kinase Ssp1	+++		51.1015	49.1877
V5-P10-20	SPAC1F7.01c	spt6	transcription elongation factor Spt6	+++		51.7	50.5
V5-P10-66	SPAPB1E7.04c	Unassigned	chitinase	+++		50.1265	49.4662
V5-P11-47	SPCC1322.02	pxd1	sequence orphan	+++		P	13.3
V5-P11-71	SPCC74.02c	ppn1	mRNA cleavage and polyadenylation specificity factor complex associated protein	+++		47.2231	47.85
V5-P12-02	SPAC17H9.19c	cdt2	WD repeat protein Cdt2	+++		51.044	49.9439
V5-P12-57	SPBC14C8.05c	meu17	glucan-alpha-1,4-glucosidase	++		P	50.3144
V5-P12-71	SPBC32F12.05c	cwf12	complexed with Cdc5 protein Cwf12	+++		55.9694	56.3477
V5-P12-85	SPBC543.03c	pku80	Ku domain protein Pku80	mix		44.05	43.67
V5-P12-88	SPBC651.05c	dot2	EAP30 family protein Dot2	mix		P	59
V5-P12-92	SPBC6B1.06c	ubp14	ubiquitin C-terminal hydrolase Ubp14	mix		45.9442	46.3444
V5-P13-14	SPCC613.06	rpl902	60S ribosomal protein L9	+		54.8	54.7
V5-P13-80	SPBC12C2.07c	0	spermidine synthase	+++		50.9	51
V5-P13-83	SPBC1604.07	atp4	F0-ATPase subunit	mix		54.3	57.14
V5-P14-05	SPBC29A3.02c	his7	phosphoribosyl-AMP cyclohydrolase/phosphoribosyl-ATP pyrophosphohydrolase His7	+		49.7249	50.9675
V5-P15-80	SPAC222.12c	atp2	F1-ATPase beta subunit	+++		53.3	55.985
V5-P15-87	SPAC26A3.07c	rpl1101	60S ribosomal protein L11	++		46.2	47.7
V5-P16-59	SPAC11G7.04	ubi1	ribosomal-ubiquitin fusion protein Ubi1	+++		42.4035	41.4525
V5-P16-61	SPAC144.04c	spe1	ornithine decarboxylase Spe1	+++		52.9	53.8
V5-P16-95	SPBC1604.20c	tea2	kinesin-like protein Tea2	++		46.13	47.85
V5-P17-72	SPBC1718.07c	zfs1	transcription factor Zfs1	++		51.6338	51.9336
V5-P18-41	SPBP4H10.05c	spe2	S-adenosylmethionine decarboxylase proenzyme Spe2	+++		57.3269	56.9
V5-P18-51	SPAC13G7.06	met16	phosphoadenosine phosphosulfate reductase	mix		P	50.9199
V5-P18-74	SPCC1739.07	cti1	substrate-specific nuclear cofactor for exosome activity	++		52.6223	49.2
V5-P19-35	SPCC11E10.06c	elp4	RNA polymerase II elongator complex subunit Elp4	+++		48.9	43.9
V5-P19-51	SPAPJ698.02c	rps002	40S ribosomal protein S0B	++		48.6254	52.2883
V5-P19-68	SPAC1556.05c	cgr1	CGR1 family	++		53.9023	52.0802
V5-P19-73	SPAC1F7.13c	rpl801	60S ribosomal protein L8	++		79.6455	66.9136
V5-P20-24	SPBC365.03c	rpl2101	60S ribosomal protein L21	++		46.565	49.4445
V5-P20-26	SPBC713.08	tom13	mitochondrial TOM complex subunit Tom13	mix		P	47.7625
V5-P20-77	SPBC839.03c	0	neddylation protein Dcn1	+++		51.5238	52.3251
V5-P21-26	SPAC959.08	rpl2102	60S ribosomal protein L21	++		43.2669	44.5
V5-P21-32	SPBC3H7.10	elp6	elongator homolog	++		42.4529	41.7302
V5-P21-55	SPBC30D10.04	swi3	replication fork protection complex subunit Swi3	+++		P	17.1962
V5-P21-76	SPBC16E9.09c	erp5(erp6)	COPII vesicle coat component Erp5/Erp6	+++		58.2908	53.4
V5-P21-81	SPAC664.03	paf1	RNA polymerase II associated Paf1 complex	++		53.6114	52.7348
V5-P22-26	SPCC1259.07	rxt3	transcriptional regulatory protein Rxt3	+++		56.4432	55.2202
V5-P22-35	SPCC338.10c	cox5	cytochrome c oxidase subunit V	+		54.3723	57.0028
V5-P22-47	SPBC1778.01c	zuo1	zuotin	mix	brown (濃)	46.633	48.9929
V5-P22-70	SPBC31F10.14c	hip3	HIRA interacting protein Hip3	+++		44.5974	51.9
V5-P22-92	SPAC140.02	gar2	GAR family	+		48.3	44.2
V5-P23-76	SPCC970.01	rad16	DNA repair endonuclease XPF	+++		P	28.9
V5-P24-01	SPAC23H4.12	alp13	Clr6 histone deacetylase complex subunit Alp13	++		56.9789	56.6176
V5-P24-15	SPBC577.15c	sim3	NASP family histone binding protein	+		P	54.6557
V5-P24-35	SPBP35G2.03c	sgo1	shugoshin Sgo1	mix		P	54
V5-P24-71	SPAC24H6.07	rps901	40S ribosomal protein S9	++		50.9413	51.7015
V5-P24-77	SPBC21C3.16c	spt4	transcription elongation factor complex subunit Spt4	++		47.7007	58.2856
V5-P24-88	SPAC3F10.17	ltv1	ribosome biogenesis protein Ltv1	+++		4.4	53.4
V5-P25-14	SPBC337.08c	ubi4	ubiquitin	++		46.8302	57.6286
V5-P25-16	SPBC3B8.02	php5	CCAAT-binding factor complex subunit Php5	++		57.7	48.3311
V5-P25-21	SPAC644.15	rpp101	60S acidic ribosomal protein Rpp1-1	+		44.7	44.3
V5-P25-28	SPAC11E3.03	pcs1	chromosome segregation protein Pcs1	+		54.1014	52.1
V5-P25-35	SPAC20H4.07	rhp57	RecA family ATPase Rhp57	+++		24.81	17.9871
V5-P25-37	SPAC22E12.18	0	conserved fungal protein	+		44.8	43.267
V5-P25-48	SPAC8C9.07	fyv7	rRNA processing protein Fyv7	+		48.1	42.6
V5-P25-49	SPAC8C9.10c	rrp14	ribosome biogenesis protein Rrp14-N	++		71.9	80.4
V5-P25-52	SPBC1306.02	rtt10	WD repeat protein, human WDR6 family	mix		43.6	71.5096
V5-P25-77	SPCC16C4.13c	rpl1201	60S ribosomal protein L12.1/L12A	+		P	40.32
V5-P26-17	SPCC594.06c	vsl1	SNARE Vam7	+		55.2705	54.0255
V5-P26-25	SPBC13E7.04	atp16	F1-ATPase delta subunit	++		54.1	52.7
V5-P26-36	SPAC3H8.05c	mms1	conserved fungal protein	mix		51.7174	P
V5-P26-46	SPBC1778.06c	fim1	fimbrin	+		55.9446	53.19
V5-P26-52	SPAC26A3.01	sxa1	aspartic protease Sxa1	+		57.8105	57.0615
V5-P26-54	SPAC17G8.05	med20	TATA-box related factor (TRF)	++		48.3007	52.8413
V5-P26-84	SPAC23H4.17c	srb10	cyclin-dependent protein kinase Srb10	+		58.4629	56.8194
V5-P27-38	SPCC188.02	par1	protein phosphatase regulatory subunit Par1	+++		52.6757	54.8031
V5-P27-55	SPAC1851.04c	ric1	guanyl-nucleotide exchange factor	+++		57.6	49.2579
V5-P28-94	SPAC2F7.07c	cph2	histone deacetylase complex subunit Rco1	+		57.6536	56.1863
V5-P29-39	SPAC1556.08c	cbs2	protein kinase activator Snf4	++		51.8921	51.2261
V5-P29-53	SPCC4B3.08	lsg1 (ctk3)	C-terminal domain kinase I (CTDK-I) gamma subunit	+++		51.5599	54.5777
V5-P29-61	SPCC895.06	elp2	RNA polymerase II elongator complex subunit Elp2	++		45.5452	47.1771
V5-P29-65	SPAC14C4.14	atp1	F1-ATPase alpha subunit	++		P	52.3541
V5-P30-33	SPAC4D7.01c	sec71	Sec7 domain	+		P	53.1398
V5-P30-45	SPAC20G4.07c	sts1	C-24(28) sterol reductase Sts1	+++		58.5553	52
V5-P30-54	SPAC5D6.12	mtf2	sequence orphan	+		58.48	54.35
V5-P30-64	SPAC6F6.12	atg24	autophagy associated protein Atg24	+		56.5426	57.6348
V5-P30-90	SPBC947.08c	hip4	histone promoter control protein Hpc2	++		58.0259	55.8
V5-P31-04	SPBC409.07c	wis1	MAP kinase kinase Wis1	+++		55.7	55.1
V5-P31-15	SPAC31A2.06	atp25	conserved fungal protein	++		53.19	50
V5-P31-17	SPBC1604.11	atp17	F-0 ATPase subunit F	++		55.7884	54.3162
V5-P31-18	SPAC227.17c	0	conserved protein (fungal and plant)	+		51.8691	52.4393
V5-P31-52	SPBC19G7.01c	msh2	MutS protein homolog 2	+++		P	35.6
V5-P31-55	SPAC11D3.15	0	oxoprolinase	mix		46.5257	51.7138
V5-P31-71	SPCC1840.06	atp5	F0-ATPase delta subunit	++		P	52.36
V5-P31-86	SPBC2D10.07c	mmp1	mitochondrial inner membrane peptidase complex catalytic subunit	++		52.1597	49.0708
V5-P31-94	SPCC777.10c	ubc12	ubiquitin conjugating enzyme Ubc12	+		P	52.8905
V5-P32-60	SPAC1565.01	0	conserved fungal protein	++		52.2107	53.1573
V5-P32-95	SPAC23C4.08	rho3	Rho family GTPase Rho3	++		53.1403	57.8066
V5-P33-09	SPAC26A3.04	rpl2002	60S ribosomal protein L20	+		36.6515	38.2128
V5-P33-19	SPAC31G5.07	dni1	conserved fungal protein	+		50.6726	50.2793
V5-P33-31	SPAC4F10.05c	lip2	lipoate-protein ligase	+		48.5	53.2
V5-P33-81	SPBC11C11.09c	rpl502	60S ribosomal protein L5	+		35.4379	35.1014
V5-P34-35	SPBC23E6.08	sat1	Golgi membrane exchange factor subunit Sat1	++		43.9499	44.4005
V5-P34-41	SPBC25H2.15	0	programmed cell death protein homolog	+		52	46.3
V5-P34-48	SPBC29A10.13	atp7	F0-ATPase subunit D	++		50.4469	P
V5-P34-60	SPBC354.08c	rsn1	DUF221 family protein	+		51.4353	52.348
V5-P34-69	SPBC3E7.01	fab1	1-phosphatidylinositol-3-phosphate 5-kinase Fab1	++		52.607	52.8592
V5-P34-84	SPBC646.12c	gap1	GTPase activating protein Gap1	+++		52.8977	55.3284
V5-P35-60	SPCC4B3.17	cbp3	ubiquinol cytochrome-c reductase assembly protein Cbp3	++		54.6	57.3
Characterization of short-listed candidates (Iodine staining + Multiplex PCR analysis)
Ver5.0 position	Systematic ID	Gene	Gene description	Iodine staining assay		Multiplex PCR % of P band intensity		Bioneer Barcode uptag	Bioneer Barcode downtag	Comments/Corrections
V5-P01-39	SPAC23A1.11	rpl1602	60S ribosomal protein L13/L16	++		38.3856	37.3494	CGGCTGGCGTGCGAACTGAT	CCCCGCTCGTCGCTTTGCAAC
V5-P05-64	SPAC8F11.03	msh3	MutS protein homolog 3	+++		P	29.8	AAGACCACACCCCCGAGCAA	ACGGACAGCGGGCAAAGACA
V5-P05-72	SPAC9G1.03c	rpl3001	60S ribosomal protein L30	+		40.1	41.2	TCCACCCAGTCTCCCGCCCT	TACCCGCCCACGCGACATTA
V5-P08-37	SPCC663.04	rpl39	60S ribosomal protein L39	++		35.995	36.4587	GGGGCACGGCTGTAATCGAG	ACGCCGCCACTGACGAAATG
V5-P08-48	SPCC970.10c	brl2	ubiquitin-protein ligase E3	+		Diploids	29.8	CATTCACCGTCCTCCCCCGA	GGGAGGGGAATGGGGGACTA	Deleted gene confirmed by specific primer
V5-P11-47	SPCC1322.02	pxd1	sequence orphan	+++		13.3	P	TCAACACCCCAACACACGGC	AGGGAGGCACAAGACAGGCG
V5-P16-59	SPAC11G7.04	ubi1	ribosomal-ubiquitin fusion protein Ubi1	+++		42.4035	41.4525	CGTGCCCTCTATGTCCCGCC	CTCCTCGGGCAACGCGCTAC
V5-P19-73	SPAC1F7.13c	rpl801	60S ribosomal protein L8	++		79.6455	66.9136	CCACCGACAACGACCCTCCT	CGTCCGCAACTCCCTTCTCC
V5-P21-32	SPBC3H7.10	elp6	elongator homolog	++		42.4529	41.7302	TGTACAAGACGCGACGGGGA	GGCTTGGCTGGTTCCGATTC
V5-P21-55	SPBC30D10.04	swi3	replication fork protection complex subunit Swi3	+++		P	17.1962	AAGGGGAGGCAGGAAACGGTC	CGCGCCTGTGGTGATGAAAT
V5-P23-76	SPCC970.01	rad16	DNA repair endonuclease XPF	++		P	28.9	CAGGGGGATGGGTTTAGGCG	TATTGAGCTTCGGCGCGGAC
V5-P25-35	SPAC20H4.07	rhp57	RecA family ATPase Rhp57	+++		88.2	15.6	TGACTGCAAGCGGCCCGATA	AGCTTTGCGGCTACGGGCAG
V5-P25-77	SPCC16C4.13c	rpl1201	60S ribosomal protein L12.1/L12A	+		P	40.32	CTGAGATTTGGGCGGCATGG	TGTACTGCCTTCCCCGCCCC
V5-P31-52	SPBC19G7.01c	msh2	MutS protein homolog 2	+++		P	35.6	ATGTCTTCGTTTTGCGCGGG	AACAGTAGCAGCGCAGCCCA
V5-P33-09	SPAC26A3.04	rpl2002	60S ribosomal protein L20	+		36.6515	38.2128	GCAAAACTCCGGCTGCAGCT	GCGACAAAAACCGCCTCGGA
V5-P33-81	SPBC11C11.09c	rpl502	60S ribosomal protein L5	+		35.4379	35.1014	AAGGATTGTGTTTGCCCCGC	CTCCGCCGCCGACTCATCTC
				+: low staining		P: 95~100 % P band intensity		Red: inconsistent with Bioneer list
				++: mild stainig
				+++: non staining
				mix: WT + staining negative
