# Supplementary material for: New insights into donor directionality of mating-type switching in Schizosaccharomyces pombe
Source: PLoS Genet. 2018 May 31;14(5):e1007424. doi: 10.1371/journal.pgen.1007424 (PMC6007933; doi:10.1371/journal.pgen.1007424)
Supplement: S4 Table — (XLSX) [file pgen.1007424.s010.xlsx]

## Sheet: Table S4
Table S4. Bioneer mutants excluded from the analysis.
Bioneer strains that could not be revived from frozen stocks.
Ver5.0 position	Systematic ID	Gene	Gene description
V5-P02-40	SPBC2D10.16	mhf1	sequence orphan
V5-P03-81	SPAC1D4.13	byr1	MAP kinase kinase Byr1
V5-P03-87	SPAC20H4.02	0	conserved fungal protein
V5-P04-30	SPAC25G10.03	zip1	transcription factor Zip1
V5-P06-04	SPBC12C2.02c	ste20	sterility protein Ste20
V5-P06-74	SPBC21B10.04c	nrf1	GTPase regulator Nrf1
V5-P06-75	SPBC21B10.05c	pop3	WD repeat protein Pop3
V5-P06-80	SPBC21C3.13	rps1901	40S ribosomal protein S19
V5-P09-26	SPBC1652.02	aap1	APC amino acid transporter
V5-P09-51	SPBC3H7.03c	0	2-oxoglutarate dehydrogenase (lipoamide) (e1 component of oxoglutarate dehydrogenase complex)
V5-P10-54	SPAC57A10.12c	ura3	dihydroorotate dehydrogenase Ura3
V5-P10-93	SPBC21.05c	ral2	Ras guanyl-nucleotide exchange factor Ral2
V5-P11-03	SPBC24C6.06	gpa1	G-protein alpha subunit
V5-P11-20	SPBC3E7.16c	leu3	2-isopropylmalate synthase
V5-P11-24	SPBC56F2.11	met6	homoserine O-acetyltransferase
V5-P11-49	SPCC1442.17c	0	DUF292 family protein
V5-P13-52	SPAC31G5.09c	spk1	MAP kinase Spk1
V5-P13-82	SPBC15D4.09c	0	cystathionine gamma-synthase
V5-P14-62	SPAC1565.04c	ste4	adaptor protein Ste4
V5-P15-47	SPCC14G10.03c	ump1	proteasome maturation factor Ump1
V5-P16-47	SPCC613.10	qcr2	ubiquinol-cytochrome-c reductase complex core protein Qcr2
V5-P17-19	SPBC725.15	ura5	orotate phosphoribosyltransferase Ura5
V5-P17-29	SPCC162.05	coq3	hexaprenyldihydroxybenzoate methyltransferase
V5-P17-48	SPAC23H4.10c	thi4	thiamine-phosphate dipyrophosphorylase/hydroxyethylthiazole kinase
V5-P17-50	SPAC25G10.05c	his1	ATP phosphoribosyltransferase
V5-P17-86	SPCC1393.10	ctr4	copper transporter complex subunit Ctr4
V5-P18-16	SPAC823.12	0	zinc finger protein Pep5/Vps11
V5-P19-29	SPBC29A3.08	pof4	elongin-A, F-box protein Pof4
V5-P19-31	SPBC409.20c	psh3	ER chaperone SHR3 homologue Psh3
V5-P19-85	SPBC25H2.11c	0	bromodomain protein
V5-P20-18	SPBC106.07c	0	N alpha-acetyltransferase Nat2
V5-P20-21	SPBC19G7.16	iws1	transcription elongation factor complex subunit Iws1
V5-P21-14	SPCP31B10.03c	med31	mediator complex subunit Med31
V5-P21-49	SPCC794.07	0	dihydrolipoamide S-acetyltransferase E2
V5-P22-11	SPBC36.04	cys11	cysteine synthase
V5-P22-68	SPAC23C4.11	atp18	F-0 ATPase subunit J
V5-P23-10	SPAC328.02	dbl4	Ariadne homolog, ubiquitin-protein ligase E3 involved in sporulation Dbl4
V5-P23-91	SPBC25D12.02c	dnt1	sequence orphan
V5-P24-41	SPBP35G2.07	ilv1	acetolactate synthase catalytic subunit
V5-P24-67	SPBC83.12	0	sequence orphan
V5-P24-91	SPBC2D10.12	rhp23	Rad23 homolog Rhp23
V5-P25-12	SPCC4G3.04c	coq5	C-methytransferase
V5-P25-18	SPAC1486.08	0	mitochondrial inner membrane protein involved in cytochrome c oxidase assembly Cox16
V5-P25-75	SPCC1259.01c	rps1802	40S ribosomal protein S18
V5-P26-28	SPBC26H8.14c	cox17	metallochaperone Cox17
V5-P27-63	SPAC9E9.03	leu2	3-isopropylmalate dehydratase Leu2
V5-P29-46	SPBC887.18c	0	transcription adaptor protein
V5-P31-83	SPBC1A4.02c	leu1	3-isopropylmalate dehydrogenase Leu1
V5-P32-58	SPAC144.13c	srw1	CDK inhibitor Srw1
V5-P32-59	SPAC1486.10	thi1	transcription factor Thi1
V5-P32-63	SPAC16.03c	ura2	dihydroorotase Ura2
V5-P32-73	SPAC17H9.09c	ras1	GTPase Ras1
V5-P34-09	SPBC1718.01	pop1	F-box/WD repeat protein Pop1
V5-P34-83	SPBC56F2.12	ilv5	acetohydroxyacid reductoisomerase
V5-P36-08	SPAC29B12.04	snz1	pyridoxine biosynthesis protein
Genes that were not analyzed due to proximity to the mating-type region.
Ver5.0 position	Systematic ID	Gene	Gene description
V5-P06-83	SPBC23G7.11	0	DNA-3-methyladenine glycosidase Mag2
V5-P10-86	SPBC1711.05	0	nucleocytoplasmic transport chaperone Srp40
V5-P10-90	SPBC18E5.11c	edc3	enhancer of mRNA decapping Edc3
V5-P11-01	SPBC23G7.12c	rpt6	19S proteasome regulatory subunit Rpt6
V5-P12-63	SPBC1711.09c	0	SNARE associated Golgi protein
V5-P12-65	SPBC18E5.07	0	sequence orphan
V5-P15-38	SPBP23A10.14c	ell1	RNA polymerase II transcription elongation factor SpELL
V5-P20-39	SPBC23G7.14	0	sequence orphan
V5-P21-92	SPBC1711.08	0	chaperone activator Aha1
V5-P27-15	SPBC29A3.07c	0	U2 snRNP-associated protein Sf3b14 homolog
V5-P28-30	SPBC23G7.10c	0	NADH-dependent flavin oxidoreductase
V5-P36-53	SPBC17G9.09	tif213	translation initiation factor eIF2 gamma subunit
Candidate mutants whose analysis was complicated by high frequency of diploid or heterothallic cells.
Ver5.0 position	Systematic ID	Gene	Gene description
				Fluorescent analysis % of Cyan positive Yeast Cells			Multiplex PCR % of P band intensity
V5-P06-29	SPBC16H5.03c	uba2	SUMO E1-like activator enzyme Fub2	71.1538	L.I.		62.0 (Dip)	68.0 (Dip)
V5-P12-89	SPBC651.10	nse5	Smc5-6 complex non-SMC subunit Nse5	41.4634	L.I.		70.0 (Dip)	70.4 (Dip)
V5-P21-18	SPBC428.06c	rxt2	histone deacetylase complex subunit, RXT2 family	36.1702	L.I.		44.1938	67.8 (Dip)
				Iodine staining assay			Multiplex PCR % of P band intensity
V5-P02-68	SPBP8B7.22	erd2	HDEL receptor	++			68.0 (Dip)	70.4 (Dip)
V5-P05-30	SPAC644.14c	rhp51	recombinase Rhp51	++			P	73.2 (Dip)
V5-P05-87	SPBC106.10	pka1	cAMP-dependent protein kinase catalytic subunit Pka1	+++			P	70.0 (Dip)
V5-P06-60	SPBC19C7.02	ubr1	N-end-recognizing protein Ubr1	++			P	70.7 (Dip)
V5-P08-44	SPCC895.05	for3	formin For3	++			72.3 (Dip)	59.2
V5-P08-71	SPAC17H9.10c	ddb1	damaged DNA binding protein Ddb1	+++			45.1	72.8 (Dip)
V5-P10-40	SPAC30D11.10	rad22	DNA repair protein Rad22	mix			P	72.6 (Dip)
V5-P12-50	SPAPB1E7.11c	0	sequence orphan	++			P	69.1 (Dip)
V5-P13-53	SPAC3C7.03c	rhp55	RecA family ATPase Rhp55	++			P	65.3 (Dip)
V5-P15-55	SPCC338.08	ctp1	sequence orphan	++			P	68.5 (Dip)
V5-P20-22	SPBC1D7.04	mlo3	RNA annealing factor Mlo3	++			53.9	68.3 (Dip)
V5-P21-54	SPBC12D12.07c	trx2	mitochondrial thioredoxin Trx2	mix			P	66.4 (Dip)
V5-P22-03	SPAC13C5.02	dre4	DNA replication protein Dre4	mix			P	68.0 (Dip)
V5-P22-50	SPCC1235.11	mpc1	conserved eukaryotic protein	mix			P	65.5 (Dip)
V5-P22-59	SPAC1782.07	qcr8	ubiquinol-cytochrome-c reductase complex subunit 7	mix			P	71.9 (Dip)
V5-P23-44	SPAC1556.01c	rad50	DNA repair protein Rad50	mix			P	74.3 (Dip)
V5-P23-77	SPCC306.09c	cap1	adenylyl cyclase-associated protein Cap1	mix			74.5 (Dip)	59.8 (Dip)
V5-P28-81	SPAC31G5.04	0	homoisocitrate dehydrogenase	++			71.3 (Dip)	68.2 (Dip)
V5-P29-55	SPAC15E1.07c	moa1	meiotic cohesin complex associated protein Moa1	+			P	69.7 (Dip)
V5-P31-32	SPAC57A7.04c	pabp	mRNA export shuttling protein	+++			P	65.9 (Dip)
V5-P31-33	SPAC5D6.06c	alg14	UDP-GlcNAc transferase associated protein Alg14	mix			53.2	66.2 (Dip)
V5-P31-46	SPCC1259.02c	erm1	aminopeptidase	+++			69.4 (Dip)	69.1 (Dip)
V5-P31-66	SPAC959.04c	omh6	mannosyltransferase complex subunit	mix			P	67.6 (Dip)
V5-P31-69	SPCC1672.06c	asp1	inositol hexakisphosphate kinase	mix			P	64.5 (Dip)
V5-P31-78	SPBC19G7.07c	ppr3	conserved fungal protein	mix			66.7 (Dip)	67.7 (Dip)
V5-P32-72	SPAC17G8.06c	0	dihydroxy-acid dehydratase	+			P	70.8 (Dip)
V5-P33-70	SPAPB1E7.02c	mcl1	DNA polymerase alpha accessory factor Mcl1	+			70.9 (Dip)	72.0 (Dip)
V5-P34-93	SPBC887.05c	cwf29	RNA-binding protein Cwf29	mix			P	67.1 (Dip)
V5-P35-47	SPCC191.03c	0	sequence orphan	mix			P	67.0 (Dip)
V5-P35-80	SPCC790.02	pep3	ubiquitin-protein ligase E3	mix			P	66.1 (Dip)
V5-P36-03	SPAC25B8.06c	dia4	serine-tRNA ligase	mix			P	68.1 (Dip)
V5-P36-79	SPCC24B10.04	0	sequence orphan	+			73.9 (Dip)	73.7 (Dip)
				+++: Non-staining			P: 95~100 % P band intensity
				++: low staining			Dip: Diploid
				+: mild staining
				mix: staining + staining defective colony
